# Supplementary material for: Long-Term Euxinia Restricts Microbial Methane Removal in Eutrophic Coastal Basins
Source: Environ Sci Technol. 2025 Oct 8;59(41):21988–2000. doi: 10.1021/acs.est.5c05066 (PMC12550815; doi:10.1021/acs.est.5c05066)
Supplement: Supplementary file 2 [file es5c05066_si_002.xlsx]

## Sheet: vax
Station	Depth [m]	water_layer	ASV	relative abundance [%]	extracted DNA [ng L-1]	oxygen [µmol L-1]	temperature [°C]	salinity	Mox [µmol L-1 h-1]	Mox_sd	H2S [µmol L-1]	CH4 [µmol L-1]
VAX	1	top	Methylobacter_ASV_13	0.0280893	973.333	263.9	13.7	4.4			0	0.13
VAX	1	top	Methylomonas_ASV_19	0.00401276		263.9	13.7	4.4			0	0.13
VAX	1	top	Crenothrix_ASV_38	0.00200638		263.9	13.7	4.4			0	0.13
VAX	1	top	Methylobacter_ASV_47	0		263.9	13.7	4.4			0	0.13
			MOB	0.0341085
VAX	3	top	Methylobacter_ASV_13	0.0373427	1353.33	264.6	13.7	4.4			0	0.15
VAX	3	top	Methylomonas_ASV_19	0.0112028		264.6	13.7	4.4			0	0.15
VAX	3	top	Crenothrix_ASV_38	0		264.6	13.7	4.4			0	0.15
VAX	3	top	Methylobacter_ASV_47	0		264.6	13.7	4.4			0	0.15
			MOB	0.0485455
VAX	5	top	Methylobacter_ASV_13	0.0194492	1180	261.9	13.7	4.4	0.15	0.06	0	0.16
VAX	5	top	Methylomonas_ASV_19	0.023339		261.9	13.7	4.4	0.15	0.06	0	0.16
VAX	5	top	Crenothrix_ASV_38	0		261.9	13.7	4.4	0.15	0.06	0	0.16
VAX	5	top	Methylobacter_ASV_47	0		261.9	13.7	4.4	0.15	0.06	0	0.16
			MOB	0.0427882
VAX	7	top	Methylobacter_ASV_13	0.164312	900	239.9	13.9	4.5			0	0.3
VAX	7	top	Methylomonas_ASV_19	0.0969438		239.9	13.9	4.5			0	0.3
VAX	7	top	Crenothrix_ASV_38	0.0328623		239.9	13.9	4.5			0	0.3
VAX	7	top	Methylobacter_ASV_47	0		239.9	13.9	4.5			0	0.3
			MOB	0.294118
VAX	9	top	Methylobacter_ASV_13	0.0946856	835.714	229.3	13.9	4.5			0	0.28
VAX	9	top	Methylomonas_ASV_19	0.0654191		229.3	13.9	4.5			0	0.28
VAX	9	top	Crenothrix_ASV_38	0.00688622		229.3	13.9	4.5			0	0.28
VAX	9	top	Methylobacter_ASV_47	0.0120509		229.3	13.9	4.5			0	0.28
			MOB	0.179042
VAX	11	top	Methylobacter_ASV_13	0.306324	716.176	228.4	13.9	4.6			0	0.34
VAX	11	top	Methylomonas_ASV_19	0.230567		228.4	13.9	4.6			0	0.34
VAX	11	top	Crenothrix_ASV_38	0.0428195		228.4	13.9	4.6			0	0.34
VAX	11	top	Methylobacter_ASV_47	0.0263505		228.4	13.9	4.6			0	0.34
			MOB	0.606061
VAX	13	top	Methylobacter_ASV_13	0.253683	1006.67	227.5	13.9	4.6			0	0.49
VAX	13	top	Methylomonas_ASV_19	0.35376		227.5	13.9	4.6			0	0.49
VAX	13	top	Crenothrix_ASV_38	0.0488747		227.5	13.9	4.6			0	0.49
VAX	13	top	Methylobacter_ASV_47	0.0139642		227.5	13.9	4.6			0	0.49
			MOB	0.670282
VAX	14	top	Methylobacter_ASV_13	0.487948	656.667	226.6	13.9	4.6			0	0.36
VAX	14	top	Methylomonas_ASV_19	0.391926		226.6	13.9	4.6			0	0.36
VAX	14	top	Crenothrix_ASV_38	0.074466		226.6	13.9	4.6			0	0.36
VAX	14	top	Methylobacter_ASV_47	0.037233		226.6	13.9	4.6			0	0.36
			MOB	0.991574
VAX	15	transition	Methylobacter_ASV_13	0.467949	1600	213.3	13.9	4.6			0	0.4
VAX	15	transition	Methylomonas_ASV_19	0.780444		213.3	13.9	4.6			0	0.4
VAX	15	transition	Crenothrix_ASV_38	0.171317		213.3	13.9	4.6			0	0.4
VAX	15	transition	Methylobacter_ASV_47	0.142764		213.3	13.9	4.6			0	0.4
			MOB	1.56248
VAX	17	transition	Methylobacter_ASV_13	1.23479	513.333	205.5	13.9	4.6	0.0138889	0.168	0	0.47
VAX	17	transition	Methylomonas_ASV_19	1.14901		205.5	13.9	4.6	0.0138889	0.168	0	0.47
VAX	17	transition	Crenothrix_ASV_38	0.244813		205.5	13.9	4.6	0.0138889	0.168	0	0.47
VAX	17	transition	Methylobacter_ASV_47	0.173335		205.5	13.9	4.6	0.0138889	0.168	0	0.47
			MOB	2.80195
VAX	18	transition	Methylobacter_ASV_13	1.83683	730.147	174.5	13.9	4.6			0	0.46
VAX	18	transition	Methylomonas_ASV_19	2.09152		174.5	13.9	4.6			0	0.46
VAX	18	transition	Crenothrix_ASV_38	0.684804		174.5	13.9	4.6			0	0.46
VAX	18	transition	Methylobacter_ASV_47	0.398064		174.5	13.9	4.6			0	0.46
			MOB	5.01122
VAX	19	transition	Methylobacter_ASV_13	2.03454	743.75	173.2	13.9	4.6			0	0.46
VAX	19	transition	Methylomonas_ASV_19	2.46726		173.2	13.9	4.6			0	0.46
VAX	19	transition	Crenothrix_ASV_38	0.493452		173.2	13.9	4.6			0	0.46
VAX	19	transition	Methylobacter_ASV_47	0.49535		173.2	13.9	4.6			0	0.46
			MOB	5.49061
VAX	20	transition	Methylobacter_ASV_13	2.51501	681.25	176.9	13.9	4.6			0	0.5
VAX	20	transition	Methylomonas_ASV_19	3.52662		176.9	13.9	4.6			0	0.5
VAX	20	transition	Crenothrix_ASV_38	0.618935		176.9	13.9	4.6			0	0.5
VAX	20	transition	Methylobacter_ASV_47	0.835842		176.9	13.9	4.6			0	0.5
			MOB	7.4964
VAX	21	transition	Methylobacter_ASV_13	3.24925	900	145	13.7	4.6			0	0.34
VAX	21	transition	Methylomonas_ASV_19	4.51835		145	13.7	4.6			0	0.34
VAX	21	transition	Crenothrix_ASV_38	1.53237		145	13.7	4.6			0	0.34
VAX	21	transition	Methylobacter_ASV_47	1.60212		145	13.7	4.6			0	0.34
			MOB	10.9021
VAX	22	transition	Methylobacter_ASV_13	3.04037	1007.14	128.9	13.6	4.6	0.63	0.102	0	0.39
VAX	22	transition	Methylomonas_ASV_19	5.33199		128.9	13.6	4.6	0.63	0.102	0	0.39
VAX	22	transition	Crenothrix_ASV_38	2.11217		128.9	13.6	4.6	0.63	0.102	0	0.39
VAX	22	transition	Methylobacter_ASV_47	2.12661		128.9	13.6	4.6	0.63	0.102	0	0.39
			MOB	12.6111

## Sheet: var
Station	Depth [m]	water_layer	ASV	relative abundance [%]	extracted DNA [ng L-1]	oxygen [µmol L-1]	temperature [°C]	salinity	Mox [µmol L-1 h-1]	Mox_sd	H2S [µmol L-1]	CH4 [µmol L-1]
VAR	1	top	Methylobacter_ASV_13	0.0202913	1163.64	285.4	13.3	4.3			0	0.1
VAR	1	top	Methylomonas_ASV_19	0.00450918		285.4	13.3	4.3			0	0.1
VAR	1	top	Crenothrix_ASV_38	0		285.4	13.3	4.3			0	0.1
VAR	1	top	Methylobacter_ASV_47	0		285.4	13.3	4.3			0	0.1
			MOB	0.0248005
VAR	3	top	Methylobacter_ASV_13	0.0119489	1882.35	250.7	13.4	4.4			0	0.1
VAR	3	top	Methylomonas_ASV_19	0		250.7	13.4	4.4			0	0.1
VAR	3	top	Crenothrix_ASV_38	0		250.7	13.4	4.4			0	0.1
VAR	3	top	Methylobacter_ASV_47	0		250.7	13.4	4.4			0	0.1
			MOB	0.0119489
VAR	5	top	Methylobacter_ASV_13	0.0219288	1617.65	253.2	13.4	4.4	0.0769231	9.71e-17	0	0.1
VAR	5	top	Methylomonas_ASV_19	0		253.2	13.4	4.4	0.0769231	9.71e-17	0	0.1
VAR	5	top	Crenothrix_ASV_38	0		253.2	13.4	4.4	0.0769231	9.71e-17	0	0.1
VAR	5	top	Methylobacter_ASV_47	0		253.2	13.4	4.4	0.0769231	9.71e-17	0	0.1
			MOB	0.0219288
VAR	7	top	Methylobacter_ASV_13	0.00687439	1090.91	233.5	13.5	4.4			0	0.1
VAR	7	top	Methylomonas_ASV_19	0		233.5	13.5	4.4			0	0.1
VAR	7	top	Crenothrix_ASV_38	0		233.5	13.5	4.4			0	0.1
VAR	7	top	Methylobacter_ASV_47	0.0017186		233.5	13.5	4.4			0	0.1
			MOB	0.00859298
VAR	11	top	Methylobacter_ASV_13	1.15456	890.625	194.5	13.1	4.5			0	0.2
VAR	11	top	Methylomonas_ASV_19	0.128492		194.5	13.1	4.5			0	0.2
VAR	11	top	Crenothrix_ASV_38	0.0018622		194.5	13.1	4.5			0	0.2
VAR	11	top	Methylobacter_ASV_47	0.027933		194.5	13.1	4.5			0	0.2
			MOB	1.31285
VAR	13	top	Methylobacter_ASV_13	2.53721	1000	167.3	13	4.5			0	0.3
VAR	13	top	Methylomonas_ASV_19	0.297704		167.3	13	4.5			0	0.3
VAR	13	top	Crenothrix_ASV_38	0.001496		167.3	13	4.5			0	0.3
VAR	13	top	Methylobacter_ASV_47	0.0927519		167.3	13	4.5			0	0.3
			MOB	2.92916
VAR	15	top	Methylobacter_ASV_13	2.75251	627.206	141.8	12.9	4.6			0	0.1
VAR	15	top	Methylomonas_ASV_19	0.370864		141.8	12.9	4.6			0	0.1
VAR	15	top	Crenothrix_ASV_38	0		141.8	12.9	4.6			0	0.1
VAR	15	top	Methylobacter_ASV_47	0.0956134		141.8	12.9	4.6			0	0.1
			MOB	3.21898
VAR	16	top	Methylobacter_ASV_13	2.80002	953.488	132.7	12.7	4.7	1.32692	0.0961538	0	0.1
VAR	16	top	Methylomonas_ASV_19	0.713692		132.7	12.7	4.7	1.32692	0.0961538	0	0.1
VAR	16	top	Crenothrix_ASV_38	0.00566422		132.7	12.7	4.7	1.32692	0.0961538	0	0.1
VAR	16	top	Methylobacter_ASV_47	0.315309		132.7	12.7	4.7	1.32692	0.0961538	0	0.1
			MOB	3.83468
VAR	17	transition	Methylobacter_ASV_13	2.56055	916.667	60.3	10.8	4.8			0	0.2
VAR	17	transition	Methylomonas_ASV_19	0.471336		60.3	10.8	4.8			0	0.2
VAR	17	transition	Crenothrix_ASV_38	0.00748153		60.3	10.8	4.8			0	0.2
VAR	17	transition	Methylobacter_ASV_47	0.130927		60.3	10.8	4.8			0	0.2
			MOB	3.1703
VAR	18	transition	Methylobacter_ASV_13	2.48607	1064.29	-0.7	7.4	4.9	0.346154	0.0384615	0	0.1
VAR	18	transition	Methylomonas_ASV_19	0.915024		-0.7	7.4	4.9	0.346154	0.0384615	0	0.1
VAR	18	transition	Crenothrix_ASV_38	0.00681582		-0.7	7.4	4.9	0.346154	0.0384615	0	0.1
VAR	18	transition	Methylobacter_ASV_47	0.405541		-0.7	7.4	4.9	0.346154	0.0384615	0	0.1
			MOB	3.81345
VAR	19	transition	Methylobacter_ASV_13	2.66385	NA	5.2	6.3	5			0	1.3
VAR	19	transition	Methylomonas_ASV_19	0.888699		5.2	6.3	5			0	1.3
VAR	19	transition	Crenothrix_ASV_38	0.00224987		5.2	6.3	5			0	1.3
VAR	19	transition	Methylobacter_ASV_47	0.533219		5.2	6.3	5			0	1.3
			MOB	4.08801
VAR	20	transition	Methylobacter_ASV_13	3.68425	1950	5	5.6	5.1	1.44231	0.173077	15	10.7
VAR	20	transition	Methylomonas_ASV_19	0.530133		5	5.6	5.1	1.44231	0.173077	15	10.7
VAR	20	transition	Crenothrix_ASV_38	0		5	5.6	5.1	1.44231	0.173077	15	10.7
VAR	20	transition	Methylobacter_ASV_47	0.546803		5	5.6	5.1	1.44231	0.173077	15	10.7
			MOB	4.76119
VAR	21	transition	Methylobacter_ASV_13	4.0761	NA	4.3	5.1	5.1			19.2	12.3
VAR	21	transition	Methylomonas_ASV_19	0.632054		4.3	5.1	5.1			19.2	12.3
VAR	21	transition	Crenothrix_ASV_38	0		4.3	5.1	5.1			19.2	12.3
VAR	21	transition	Methylobacter_ASV_47	0.712673		4.3	5.1	5.1			19.2	12.3
			MOB	5.42083
VAR	22	transition	Methylobacter_ASV_13	4.28984	1163.75	4.1	5	5.1			18.6	12
VAR	22	transition	Methylomonas_ASV_19	0.566232		4.1	5	5.1			18.6	12
VAR	22	transition	Crenothrix_ASV_38	0		4.1	5	5.1			18.6	12
VAR	22	transition	Methylobacter_ASV_47	0.807937		4.1	5	5.1			18.6	12
			MOB	5.66401
VAR	23	bottom	Methylobacter_ASV_13	3.93138	995.714	3.9	4.9	5.1			23.2	13.5
VAR	23	bottom	Methylomonas_ASV_19	0.441099		3.9	4.9	5.1			23.2	13.5
VAR	23	bottom	Crenothrix_ASV_38	0		3.9	4.9	5.1			23.2	13.5
VAR	23	bottom	Methylobacter_ASV_47	0.71241		3.9	4.9	5.1			23.2	13.5
			MOB	5.08489
VAR	24	bottom	Methylobacter_ASV_13	4.18576	1132.35	3.9	4.8	5.1	0.596154	0.480769	36.3	17.4
VAR	24	bottom	Methylomonas_ASV_19	0.501967		3.9	4.8	5.1	0.596154	0.480769	36.3	17.4
VAR	24	bottom	Crenothrix_ASV_38	0		3.9	4.8	5.1	0.596154	0.480769	36.3	17.4
VAR	24	bottom	Methylobacter_ASV_47	0.848487		3.9	4.8	5.1	0.596154	0.480769	36.3	17.4
			MOB	5.53621
VAR	25	bottom	Methylobacter_ASV_13	4.33472	2106.06	3.7	4.8	5.1			38.7	17.4
VAR	25	bottom	Methylomonas_ASV_19	0.647406		3.7	4.8	5.1			38.7	17.4
VAR	25	bottom	Crenothrix_ASV_38	0.00386511		3.7	4.8	5.1			38.7	17.4
VAR	25	bottom	Methylobacter_ASV_47	0.875447		3.7	4.8	5.1			38.7	17.4
			MOB	5.86144
VAR	26	bottom	Methylobacter_ASV_13	4.19134	950	3.7	4.8	5.1			44	17.9
VAR	26	bottom	Methylomonas_ASV_19	0.605764		3.7	4.8	5.1			44	17.9
VAR	26	bottom	Crenothrix_ASV_38	0		3.7	4.8	5.1			44	17.9
VAR	26	bottom	Methylobacter_ASV_47	0.988042		3.7	4.8	5.1			44	17.9
			MOB	5.78514
VAR	27	bottom	Methylobacter_ASV_13	3.91786	NA	2.2	4.8	5.1			43.1	20
VAR	27	bottom	Methylomonas_ASV_19	0.50229		2.2	4.8	5.1			43.1	20
VAR	27	bottom	Crenothrix_ASV_38	0		2.2	4.8	5.1			43.1	20
VAR	27	bottom	Methylobacter_ASV_47	0.6448		2.2	4.8	5.1			43.1	20
			MOB	5.06495

## Sheet: sk
Station	Depth [m]	water_layer	ASV	relative abundance [%]	extracted DNA [ng L-1]	oxygen [µmol L-1]	temperature [°C]	salinity	Mox [µmol L-1 h-1]	Mox_sd	H2S [µmol L-1]	CH4 [µmol L-1]
SK	1	top	MOB	0.108411
			Methylobacter_ASV_13	0.00756353	670	257.5	13.1	4.1	NA	NA	0	0.39
			Methylomonas_ASV_19	0.04286
			Crenothrix_ASV_38	0.0554659
			Methylobacter_ASV_47	0.00252118
SK	2	top	MOB	0.108411
			Methylobacter_ASV_13	0.0575464	499	256.8	13.2	4.1	NA	NA	0	0.35
			Methylomonas_ASV_19	0.0941669
			Crenothrix_ASV_38	0.0575464
			Methylobacter_ASV_47	0.00784724
SK	3	top	MOB	0.217107
			Methylobacter_ASV_13	0.0729678	1418.18	255.3	13.1	4.1	NA	NA	0	0.32
			Methylomonas_ASV_19	0.0972905
			Crenothrix_ASV_38	0.0583743
			Methylobacter_ASV_47	0
			MOB	0.228633
SK	4	top	Methylobacter_ASV_13	0.123362	1340	250.8	13.1	4.1	NA	NA	0	0.4
			Methylomonas_ASV_19	0.333929
			Crenothrix_ASV_38	0.355198
			Methylobacter_ASV_47	0.0127616
			MOB	0.825251
SK	5	top	Methylobacter_ASV_13	0.133816	1360	246.8	13.1	4.1	0.188822	0.0498489	1	0.35
			Methylomonas_ASV_19	0.666601
			Crenothrix_ASV_38	0.515438
			Methylobacter_ASV_47	0.116469
			MOB	1.43232
SK	6	top	Methylobacter_ASV_13	0.224894	576.027	154.1	12.7	4.2	NA	NA	0	0.32
			Methylomonas_ASV_19	0.732397
			Crenothrix_ASV_38	0.585121
			Methylobacter_ASV_47	0.127373
			MOB	1.66978
SK	7	transition	Methylobacter_ASV_13	0.300975	828.333	39.6	11.9	4.4	NA	NA	0	0.34
			Methylomonas_ASV_19	0.750533
			Crenothrix_ASV_38	0.893401
			Methylobacter_ASV_47	0.0895306
			MOB	2.03444
SK	8	transition	Methylobacter_ASV_13	1.59478	1890.91	26.3	11.6	4.4	NA	NA	2	1.24
			Methylomonas_ASV_19	3.28199
			Crenothrix_ASV_38	3.28017
			Methylobacter_ASV_47	0.342515
			MOB	8.49946
SK	9	transition	Methylobacter_ASV_13	1.0257	1523.26	3.6	11.2	4.4	2.35574	0.00679758	9	4.45
			Methylomonas_ASV_19	4.05163
			Crenothrix_ASV_38	3.13292
			Methylobacter_ASV_47	0.486103
			MOB	8.69636
SK	10	transition	Methylobacter_ASV_13	1.32129	1904	4.9	10.3	4.3	1.46526	0.172205	40	14.03
			Methylomonas_ASV_19	1.76652
			Crenothrix_ASV_38	2.40395
			Methylobacter_ASV_47	0.459649
			MOB	5.95141
SK	11	transition	Methylobacter_ASV_13	0.939621	3600	4.4	9.5	4.3	NA	NA	83	24.68
			Methylomonas_ASV_19	1.56217
			Crenothrix_ASV_38	1.5583
			Methylobacter_ASV_47	0.324807
			MOB	4.3849
SK	12	transition	Methylobacter_ASV_13	0.837111	4500	5.6	7.2	4.3	NA	NA	85	24.14
			Methylomonas_ASV_19	0.876615
			Crenothrix_ASV_38	1.07602
			Methylobacter_ASV_47	0.231381
			MOB	3.02113
SK	13	transition	Methylobacter_ASV_13	0.795136	1758	4.5	5.8	4.3	NA	NA	141	36.14
			Methylomonas_ASV_19	0.448921
			Crenothrix_ASV_38	0.412477
			Methylobacter_ASV_47	0.152401
			MOB	1.80894
SK	14	bottom	Methylobacter_ASV_13	0.407922	7550	4	5.3	4.3	NA	NA	130	33.18
			Methylomonas_ASV_19	0.666075
			Crenothrix_ASV_38	0.37048
			Methylobacter_ASV_47	0.108385
			MOB	1.55286
SK	15	bottom	Methylobacter_ASV_13	0.882244	2407.5	3.9	5.1	4.3	NA	NA	265	55.16
			Methylomonas_ASV_19	0.538775
			Crenothrix_ASV_38	0.351887
			Methylobacter_ASV_47	0.0824999
			MOB	1.85541
SK	16	bottom	Methylobacter_ASV_13	0.861527	1159.52	3.7	5	4.3	NA	NA	291	62.58
			Methylomonas_ASV_19	0.160357
			Crenothrix_ASV_38	0.012577
			Methylobacter_ASV_47	0.0628852
			MOB	1.09735
SK	17	bottom	Methylobacter_ASV_13	0.22371	3600	3.5	4.8	4.3	NA	NA	336	64.46
			Methylomonas_ASV_19	0.140262
			Crenothrix_ASV_38	0
			Methylobacter_ASV_47	0.0301831
			MOB	0.394155
SK	18	bottom	Methylobacter_ASV_13	0.835077	2805.56	3.4	4.8	4.4	NA	NA	286	52.33
			Methylomonas_ASV_19	0.34366
			Crenothrix_ASV_38	0.0149417
			Methylobacter_ASV_47	0.0979513
			MOB	1.29163
SK	19	bottom	Methylobacter_ASV_13	0.621472	1586.67	3.4	4.8	4.4	NA	NA	364	64.73
			Methylomonas_ASV_19	0.266608
			Crenothrix_ASV_38	0.00919337
			Methylobacter_ASV_47	0.0349348
			MOB	0.932208
SK	20	bottom	Methylobacter_ASV_13	0.906423	2833.33	3.2	4.8	4.4	0.168429	0.0188822	364	68.11
			Methylomonas_ASV_19	0.308371
			Crenothrix_ASV_38	0.022427
			Methylobacter_ASV_47	0.0541985
			MOB	1.29142
SK	22	bottom	Methylobacter_ASV_13	0.452535	609.375	3.3	4.9	4.4	NA	NA	386	83.89
			Methylomonas_ASV_19	0.3952
			Crenothrix_ASV_38	0.00819068
			Methylobacter_ASV_47	0.0634778
			MOB	0.919404
SK	23	bottom	Methylobacter_ASV_13	0.655895	3725	3.1	4.9	4.4	NA	NA	370	83.08
			Methylomonas_ASV_19	0.275536
			Crenothrix_ASV_38	0.0164722
			Methylobacter_ASV_47	0.0584016
			MOB	1.0063
SK	24	bottom	Methylobacter_ASV_13	0.617372	1165	3	4.9	4.4	NA	NA	349	84.15
			Methylomonas_ASV_19	0.306002
			Crenothrix_ASV_38	0.0250528
			Methylobacter_ASV_47	0.059053
