# Supplementary material for: Long-Term Euxinia Restricts Microbial Methane Removal in Eutrophic Coastal Basins
Source: Environ Sci Technol. 2025 Oct 8;59(41):21988–2000. doi: 10.1021/acs.est.5c05066 (PMC12550815; doi:10.1021/acs.est.5c05066)
Supplement: Supplementary file 3 [file es5c05066_si_003.xlsx]

## Sheet: MOB_unbinned_blast
FASTA file	Locus_tag	bin_name	bin_taxonomy	blastp taxonomy	identity [%]	Ref. seq accession	Contig	HMM profile	Bit-score	Evalue	Cycle	Binfolder	Gene	EC number	KO number	Description
Stockholm_0922_lt2500.fasta	ANCPNPAL_1183008	ANCPNPA	n.a.	Methylomonas	100	WP_033193892.1	NODE_738899_length_806_cov_0.919708	A0A1W6MT79	283.6	2.9e-82	methane.cycle.sub	ANCPNPAL	pmoC-amoC	na	K10946	partial methane/ammonia monooxygenase subunit C
Stockholm_0922_lt2500.fasta	ANCPNPAL_1802076	ANCPNPA	n.a.	Methylobacter sp.	97.35	MDP3878441.1	NODE_1192586_length_569_cov_3.120536	A0A1Q2SP28	327	4e-95	methane.cycle.sub	ANCPNPAL	pmoB-amoB	na	K10945	partial methane/ammonia monooxygenase subunit B
Stockholm_0922_unbinned.fasta	JNEEOHEB_289957	JNEEOHEB	n.a.	Methylomonas lenta	99.01	WP_066986564.1	NODE_81747_length_3362_cov_16.054613	A0A1Q2SP28	785.8	2.2e-235	methane.cycle.sub	JNEEOHEB	pmoB-amoB	na	K10945	partial methane/ammonia monooxygenase subunit B
Stockholm_0922_unbinned.fasta	JNEEOHEB_289958	JNEEOHEB	n.a.	Methylomonas lenta	99.2	WP_066986567.1	NODE_81747_length_3362_cov_16.054613	AEF98753	539	3.8e-161	methane.cycle.sub	JNEEOHEB	pmoA	ec:1.14.18.3	K10944	methane monooxygenase subunit A -gamma- [ec:1.14.18.3]
Stockholm_0922_unbinned.fasta	JNEEOHEB_289959	JNEEOHEB	n.a.	Methylomonas lenta	98.4	WP_066986570.1	NODE_81747_length_3362_cov_16.054613	A9QPE5	453.5	3.9e-135	methane.cycle.sub	JNEEOHEB	pmoC-amoC	na	K10946	methane/ammonia monooxygenase subunit C
Stockholm_0922_unbinned.fasta	JNEEOHEB_334838	JNEEOHEB	n.a.	Methylobacter sp.	98.4	MDP2100320.1	NODE_99396_length_2990_cov_3.353433	A9QPE5	443.3	4.8e-132	methane.cycle.sub	JNEEOHEB	pmoC-amoC	na	K10946	methane/ammonia monooxygenase subunit C
Stockholm_0922_unbinned.fasta	JNEEOHEB_334839	JNEEOHEB	n.a.	Methylobacter sp.	99.19	MDO9047551.1	NODE_99396_length_2990_cov_3.353433	AEF98753	530.9	1.2e-158	methane.cycle.sub	JNEEOHEB	pmoA	ec:1.14.18.3	K10944	methane monooxygenase subunit A -gamma- [ec:1.14.18.3]
Stockholm_0922_unbinned.fasta	JNEEOHEB_334840	JNEEOHEB	n.a.	Methylobacter sp.	98.3	MDO9424696.1	NODE_99396_length_2990_cov_3.353433	A0A1Q2SP28	355.7	7.9e-105	methane.cycle.sub	JNEEOHEB	pmoB-amoB	na	K10945	partial methane/ammonia monooxygenase subunit B
Stockholm_0922_lt2500.fasta	ANCPNPAL_274040	ANCPNPA	n.a.	Methylomonas lenta 100%	100	WP_066978297.1	NODE_234383_length_1749_cov_1.393735	WP_015824267	1142.4	0	c1.cycle.sub	ANCPNPAL	mxaF, mdh	ec:1.1.2.7	K14028	partial methanol dehydrogenase (cytochrome c) subunit 1 [ec:1.1.2.7]

## Sheet: MOB_unbinned_sequences
>JNEEOHEB_284754 ammonia monooxygenase subunit A -arch- [ec:1.14.99.39]
MVWLRRCTHYLFIVVVAVNSTLLTINAGDYIFYTDWAWTSYTVFSISQTLMLIVGATYYL
TFTGVPGTATYYALIMTVYTWIAKGAWFALGYPYDFIVTPVWLPSAMLLDLVYWATKKNK
HSLILFGGVLVGMSLPLFNMVNLITVADPLETAFKYPRPTLPPYMTPIEPQVGKFYNSPV
ALGAGAGAVLACTFAALGCKLNTWTYRWMAAWSKWD*
>JNEEOHEB_284756 methane/ammonia monooxygenase subunit C
MAQMPALIPKEVEIQRLKKVWLIVIAMGSTAASVEVDNFVDGSLHQTSIRDSAFTPAHWW
LYSHFITLPLGWGAAAIYDRKIPVLRGPNNSMNTGLKMTILGYLATMFTIGVNEMWHFWF
VEEIFAVPNHWMFNMGVVVAFMGALAYVVRVYARLVELGAETPGENPYVAEMYKMALEGK
LYSRSIP*
>JNEEOHEB_289957 partial methane/ammonia monooxygenase subunit B
MKIIKDKVAKLSFVALLITMTAAMFYAPTASAHGEKSQAAFMRMRTIHWFDLNWSKEEVA
VNDTMTISGKFLVFKGWPETVDKPEVSFLNIGIPGPVFIRAGSWIGGQLVPRSVSLELGE
VYEFKVLLKARRPGDWHVHSMMNVQGGGPIIGPGKWTTITGSMSDFVNPVTTLTGQTIDL
ETYNLENTYFWHAVWFAVAIAWLLFWAKRPMFVPRHIAVSTGKASTLISAGDKKIGMVFA
VGTMVIVAASMGTTNSKYPVTTPLQAGLLRGMKTYQMPEATVSVKIDDATYRVPGRAMQM
TMTVTNNGDTSVRLGEFNTAGVRFLDPEVHEDETAYPDDLLAEEGLTVSDNSPLAPGETR
TIEVTASDAAWEVYRLADLIYDPDSRFAGLLFFWDENGSRQLVTVD
>JNEEOHEB_289959 methane/ammonia monooxygenase subunit C
MAATTESVKADAAEAPLLNKRNLTLGMLLYLVFYSFIRWYEGVYGWSAGLDSFAPEFETY
WMNMLYIEIVCEVILFAGINGFLWKTRDRKVMSITPREELRRHFHHWVWLVCYGWAIYWG
ASYFTEQDGTWHQTIVRDTDFTPSHIIEFYLSYPIYIITGTSAFMYAKTRLPTYQEGLHL
MYLIAVIGPFMILPNVGLNEWGHTFWFMEELFVAPLHYGFVFFGWAALAIMGVVNTEVMA
ITKLLKKDLA*
>JNEEOHEB_334838 methane/ammonia monooxygenase subunit C
MAATTESVRADAAEAPLLNKRNMILGGLLYVVFYAWVRWYEGVYGWSAGLDSFAPEFETY
WMNFLYIEFVLEVATAGILWGYIWKSRDRKVMSITPREELRRHFTHWTWLVMYGFAIYYG
ASYFTEQDGTWHQTIVRDTDFTPSHIIEFYLSYPIYIITGGAAFLYAKTRLPTYQQGLHL
QYMVAVVGPFMILPNVGLNEWGHTFWFMEELFVAPLHYGFVFFGWAALGLLGVVNTEVAA
IAKLLKKDLA*
>JNEEOHEB_334839 methane monooxygenase subunit A -gamma- [ec:1.14.18.3]
MSASQSAVRSRAEAVKVSRTFDWLILFTLFFVVLGGYHIHYMLTGGDWDFWTDWKDRRLW
VTVAPIVSITFPAAVQAVLWWRYRLPFGAVVCILGLLLGEWVNRYLNFWGWTYFPVNFCF
PSNLMPGAIVLDAILMLSGSMTLTAVLGGLAWGLLFYPGNWPIIAPLHVPVEYNGMMMTL
ADLQGYHYVRTGTPEYIRMVEKGTLRTFGKDVAPVSAFFSGFVSILIYFLWHFFGKWFGG
TSFTQSA*
>JNEEOHEB_334840 partial methane/ammonia monooxygenase subunit B
MKLIKDKVAKLSFVALLVTVTAAMFYTPTASAHGEKSQAAFMRMRTIHWFDLNWSKDQVP
VNDTMTISGKFHVFAGWPETVDKPEVSFLNIGIPGPVFIRQGSWIGGQLVPRSVTLELGE
TYEFKVLLKARRPGDWHVHTMMNVQGGGPIIGPGKWVTVTGSMGSFVNPVTTLLGD
>JNEEOHEB_289958 methane monooxygenase subunit A -gamma- [ec:1.14.18.3]
MSASQSAVRSRAEAVQVSRTFDWMILFTLFTAVLGGYHIHYMLTGGDWDFWTDWKDRRLW
VTVAPIVSITFPAAVQACLWWRYRLPIGATISVVALMLGEWINRYMNFWGWTYFPVNFVF
PSNLIPGAIVLDVILMLGNSMTLTAVVGGLAYGLLFYPGNWPVIAPLHVPVEYNGMMMTL
ADLQGYHYVRTGTPEYIRMVEKGTLRTFGKDVAPVSAFFSGFVSIIIYFLWHFFGKWFAK
TDFISDDAS*
>ANCPNPAL_274040 partial methanol dehydrogenase (cytochrome c) subunit 1 [ec:1.1.2.7]
KDYSSTHFSEMIDINANNVKNLKVAWSFSTGVLNGHEGGPLVIDGIMYVHTPYPNNVFAI
SLDEPDKIMWQYKPKQNPAARAVACCDVVNRGLAYAPAGKDYPATIFINQLDGHVVAVNA
KTGELLWKMENSDIAMGSTLTMAPFVVKDKVIVGSAGAELGVRGYATAYNIKDGKQAWRV
YATGPDEDIKLAKDFNSANPHYGQFGLGLKTWEGDAWKIGGGTNWGWYAYDSDLEMLYYG
SGNPAPWNETMRPGDNKWTMTIWGRDVNTGEAKFGYQKTPHDEWDYAGVNYMGLSEQMVD
GKMTKLLTHPDRNGLVYTLNRENGDLVNAFKIDDTVNWVKKVDLKTGLPIRDPEYSTHMD
HQATGICPSAMGYHNQGIESYDPNKQLFFMGTNHICMDWEPFMLPYRAGQFFVGATLNMY
PGPKGTLGQVKAMNSVTGKMEWEVQEKFAVWGGTMATAGDLLFYGTLDGYIKARNTRTGE
ELWKFKLPSGVIGHPITYKHNNKQYVAIYYGVGGWPGVGLVFDLADPTAGLGAVGAFKEL
AHHTQMGGGVMVFSL*
