# Supplementary material for: Long-Term Euxinia Restricts Microbial Methane Removal in Eutrophic Coastal Basins
Source: Environ Sci Technol. 2025 Oct 8;59(41):21988–2000. doi: 10.1021/acs.est.5c05066 (PMC12550815; doi:10.1021/acs.est.5c05066)
Supplement: Supplementary file 4 [file es5c05066_si_004.xlsx]

## Sheet: mod
Module	Kegg pathway	Pathway name	Pathway overlapping genes	Kegg ID	Gene	Gene (overlap ID)	Function
ATP	M00153 Cytochrome bd ubiquinol oxidase	Cytochrome bd ubiquinol oxidase	Cytochrome bd ubiquinol oxidase	K00425	cydA	cydA	cytochrome bd ubiquinol oxidase subunit I
ATP	M00153 Cytochrome bd ubiquinol oxidase	Cytochrome bd ubiquinol oxidase	Cytochrome bd ubiquinol oxidase	K00426	cydB	cydB	cytochrome bd ubiquinol oxidase subunit II
ATP	M00154 Cytochrome c oxidase	Cytochrome c oxidase	Cytochrome c oxidase	K02257	COX10, ctaB, cyoE	COX10, ctaB, cyoE	heme o synthase
ATP	M00155 Cytochrome c oxidase, prokaryotes	Cytochrome c oxidase, prokaryotes	Cytochrome c oxidase, prokaryotes	K02274	coxA, ctaD	coxA, ctaD	cytochrome c oxidase subunit I
ATP	M00155 Cytochrome c oxidase, prokaryotes	Cytochrome c oxidase, prokaryotes	Cytochrome c oxidase, prokaryotes	K02274,K15408	coxA, ctaD	coxA, ctaD	cytochrome c oxidase subunit I,coxAC, cytochrome c oxidase subunit I+III
ATP	M00155 Cytochrome c oxidase, prokaryotes	Cytochrome c oxidase	Cytochrome c oxidase	K02275	coxB, ctaC	coxB, ctaC	cytochrome c oxidase subunit II
ATP	M00156 Cytochrome c oxidase, cbb3-type	Cytochrome c oxidase, cbb3-type	Cytochrome c oxidase, cbb3-type	K00404	ccoN	ccoN	cytochrome c oxidase cbb3-type subunit I
ATP	M00156 Cytochrome c oxidase, cbb3-type	Cytochrome c oxidase, cbb3-type	Cytochrome c oxidase, cbb3-type	K00405	ccoO	ccoO	cytochrome c oxidase cbb3-type subunit II
ATP	M00156 Cytochrome c oxidase, cbb3-type	Cytochrome c oxidase, cbb3-type	Cytochrome c oxidase, cbb3-type	K00406	ccoP	ccoP	cytochrome c oxidase cbb3-type subunit III
ATP	M00416 Cytochrome aa3-600 menaquinol oxidase	Cytochrome aa3-600 menaquinol oxidase	Cytochrome aa3-600 menaquinol oxidase	K02827,K02828	qoxB	qoxB	cytochrome aa3-600 menaquinol oxidase subunit I,qoxC, cytochrome aa3-600 menaquinol oxidase subunit III
ATP	M00416 Cytochrome aa3-600 menaquinol oxidase	Cytochrome aa3-600 menaquinol oxidase	Cytochrome aa3-600 menaquinol oxidase	K02827	qoxB	qoxB	cytochrome aa3-600 menaquinol oxidase subunit I
ATP	M00416 Cytochrome aa3-600 menaquinol oxidase	Cytochrome aa3-600 menaquinol oxidase	Cytochrome aa3-600 menaquinol oxidase	K02826	qoxA	qoxA	cytochrome aa3-600 menaquinol oxidase subunit II
ATP	M00417 Cytochrome o ubiquinol oxidase	Cytochrome o ubiquinol oxidase	Cytochrome o ubiquinol oxidase	K02297	cyoA	cyoA	cytochrome o ubiquinol oxidase subunit II
ATP	M00417 Cytochrome o ubiquinol oxidase	Cytochrome o ubiquinol oxidase	Cytochrome o ubiquinol oxidase	K02300	cyoD	cyoD	cytochrome o ubiquinol oxidase subunit IV
Carbon fixation	M00165 Reductive pentose phosphate cycle (Calvin cycle)	Reductive pentose phosphate cycle (Calvin cycle)	Reductive pentose phosphate cycle (Calvin cycle)	K00855	PRK, prkB	PRK, prkB	phosphoribulokinase
Carbon fixation	M00165 Reductive pentose phosphate cycle (Calvin cycle)	Reductive pentose phosphate cycle (Calvin cycle)	Reductive pentose phosphate cycle (Calvin cycle)	K01601	rbcL	rbcL	ribulose-bisphosphate carboxylase large chain
Carbon fixation	M00165 Reductive pentose phosphate cycle (Calvin cycle)	Reductive pentose phosphate cycle (Calvin cycle)	Reductive pentose phosphate cycle (Calvin cycle)	K01602	rbcS	rbcS	ribulose-bisphosphate carboxylase small chain
Carbon fixation	M00173 Reductive citrate cycle (Arnon-Buchanan cycle)	Reductive citrate cycle (Arnon-Buchanan cycle)	Reductive citrate cycle (Arnon-Buchanan cycle)	K00174	korA, oorA, oforA	korA, oorA, oforA_AB	2-oxoglutarate/2-oxoacid ferredoxin oxidoreductase subunit alpha
Carbon fixation	M00173 Reductive citrate cycle (Arnon-Buchanan cycle)	Reductive citrate cycle (Arnon-Buchanan cycle)	Reductive citrate cycle (Arnon-Buchanan cycle)	K00175	korB, oorB, oforB	korB, oorB, oforB_AB	2-oxoglutarate/2-oxoacid ferredoxin oxidoreductase subunit beta
Carbon fixation	M00173 Reductive citrate cycle (Arnon-Buchanan cycle)	Reductive citrate cycle (Arnon-Buchanan cycle)	Reductive citrate cycle (Arnon-Buchanan cycle)	K00177	korC, oorC	korC, oorC_AB	2-oxoglutarate ferredoxin oxidoreductase subunit gamma
Carbon fixation	M00173 Reductive citrate cycle (Arnon-Buchanan cycle)	Reductive citrate cycle (Arnon-Buchanan cycle)	Reductive citrate cycle (Arnon-Buchanan cycle)	K00176	korD, oorD	korD, oorD_AB	2-oxoglutarate ferredoxin oxidoreductase subunit delta
Carbon fixation	M00173 Reductive citrate cycle (Arnon-Buchanan cycle)	Reductive citrate cycle (Arnon-Buchanan cycle)	Reductive citrate cycle (Arnon-Buchanan cycle)	K00169	porA	porA_AB	pyruvate ferredoxin oxidoreductase alpha subunit
Carbon fixation	M00173 Reductive citrate cycle (Arnon-Buchanan cycle)	Reductive citrate cycle (Arnon-Buchanan cycle)	Reductive citrate cycle (Arnon-Buchanan cycle)	K00170	porB	porB_AB	pyruvate ferredoxin oxidoreductase beta subunit
Carbon fixation	M00173 Reductive citrate cycle (Arnon-Buchanan cycle)	Reductive citrate cycle (Arnon-Buchanan cycle)	Reductive citrate cycle (Arnon-Buchanan cycle)	K00171	porD	porD_AB	pyruvate ferredoxin oxidoreductase delta subunit
Carbon fixation	M00173 Reductive citrate cycle (Arnon-Buchanan cycle)	Reductive citrate cycle (Arnon-Buchanan cycle)	Reductive citrate cycle (Arnon-Buchanan cycle)	K00172	porG	porG_AB	pyruvate ferredoxin oxidoreductase gamma subunit
Carbon fixation	M00173 Reductive citrate cycle (Arnon-Buchanan cycle)	Reductive citrate cycle (Arnon-Buchanan cycle)	Reductive citrate cycle (Arnon-Buchanan cycle)	K15230	aclA	aclA	ATP-citrate lyase alpha-subunit
Carbon fixation	M00173 Reductive citrate cycle (Arnon-Buchanan cycle)	Reductive citrate cycle (Arnon-Buchanan cycle)	Reductive citrate cycle (Arnon-Buchanan cycle)	K15231	aclB	aclB	ATP-citrate lyase beta-subunit
Carbon fixation	M00173 Reductive citrate cycle (Arnon-Buchanan cycle)	Reductive citrate cycle (Arnon-Buchanan cycle)	Reductive citrate cycle (Arnon-Buchanan cycle)	K03737	por, nifJ	por, nifJ	pyruvate-ferredoxin/flavodoxin oxidoreductase
Carbon fixation	M00374 Dicarboxylate-hydroxybutyrate cycle	Dicarboxylate-hydroxybutyrate cycle	overlap, Aron, dicarboxylate	K00169	porA	porA_DH	pyruvate ferredoxin oxidoreductase alpha subunit
Carbon fixation	M00374 Dicarboxylate-hydroxybutyrate cycle	Dicarboxylate-hydroxybutyrate cycle	overlap, Aron, dicarboxylate	K00170	porB	porB_DH	pyruvate ferredoxin oxidoreductase beta subunit
Carbon fixation	M00374 Dicarboxylate-hydroxybutyrate cycle	Dicarboxylate-hydroxybutyrate cycle	overlap, Aron, dicarboxylate	K00171	porD	porD_DH	pyruvate ferredoxin oxidoreductase delta subunit
Carbon fixation	M00374 Dicarboxylate-hydroxybutyrate cycle	Dicarboxylate-hydroxybutyrate cycle	overlap, Aron, dicarboxylate	K00172	porG	porG_DH	pyruvate ferredoxin oxidoreductase gamma subunit
Carbon fixation	M00374 Dicarboxylate-hydroxybutyrate cycle	Dicarboxylate-hydroxybutyrate cycle	Dicarboxylate-hydroxybutyrate cycle	K14465	K14465	K14465	succinate semialdehyde reductase (NADPH)
Carbon fixation	M00376 3-Hydroxypropionate bi-cycle	3-Hydroxypropionate bi-cycle	3-Hydroxypropionate bi-cycle	K08691	mcl	mcl_3H	malyl-CoA/(S)-citramalyl-CoA lyase
Carbon fixation	M00377 Reductive acetyl-CoA pathway (Wood-Ljungdahl pathway)	Reductive acetyl-CoA pathway (Wood-Ljungdahl pathway)	Reductive acetyl-CoA pathway (Wood-Ljungdahl pathway)	K00194	cdhD, acsD	cdhD, acsD_WL	acetyl-CoA decarbonylase/synthase complex subunit delta
Carbon fixation	M00377 Reductive acetyl-CoA pathway (Wood-Ljungdahl pathway)	Reductive acetyl-CoA pathway (Wood-Ljungdahl pathway)	Reductive acetyl-CoA pathway (Wood-Ljungdahl pathway)	K00197	cdhE, acsC	cdhE, acsC_WL	acetyl-CoA decarbonylase/synthase complex subunit gamma
Carbon fixation	M00377 Reductive acetyl-CoA pathway (Wood-Ljungdahl pathway)	Reductive acetyl-CoA pathway (Wood-Ljungdahl pathway)	Reductive acetyl-CoA pathway (Wood-Ljungdahl pathway)	K05299	fdhA	fdhA_WL	formate dehydrogenase (NADP+) alpha subunit
Carbon fixation	M00377 Reductive acetyl-CoA pathway (Wood-Ljungdahl pathway)	Reductive acetyl-CoA pathway (Wood-Ljungdahl pathway)	Reductive acetyl-CoA pathway (Wood-Ljungdahl pathway)	K15022	fdhB	fdhB_WL	formate dehydrogenase (NADP+) beta subunit
Carbon fixation	M00377 Reductive acetyl-CoA pathway (Wood-Ljungdahl pathway)	Reductive acetyl-CoA pathway (Wood-Ljungdahl pathway)	Reductive acetyl-CoA pathway (Wood-Ljungdahl pathway)	K14138	acsB	acsB	acetyl-CoA synthase
Carbon fixation	M00377 Reductive acetyl-CoA pathway (Wood-Ljungdahl pathway)	Reductive acetyl-CoA pathway (Wood-Ljungdahl pathway)	Reductive acetyl-CoA pathway (Wood-Ljungdahl pathway)	K00196	cooF	cooF	anaerobic carbon-monoxide dehydrogenase iron sulfur subunit
Carbon fixation	M00377 Reductive acetyl-CoA pathway (Wood-Ljungdahl pathway)	Reductive acetyl-CoA pathway (Wood-Ljungdahl pathway)	Reductive acetyl-CoA pathway (Wood-Ljungdahl pathway)	K00198	cooS, acsA	cooS, acsA	anaerobic carbon-monoxide dehydrogenase catalytic subunit
Carbon fixation	M00620 Incomplete reductive citrate cycle, acetyl-CoA -> oxoglutarate	Incomplete reductive citrate cycle, acetyl-CoA -> oxoglutarate	overlap, Aron, incoplete reductive	K00174	korA, oorA, oforA	korA, oorA, oforA_Abinc	2-oxoglutarate/2-oxoacid ferredoxin oxidoreductase subunit alpha
Carbon fixation	M00620 Incomplete reductive citrate cycle, acetyl-CoA -> oxoglutarate	Incomplete reductive citrate cycle, acetyl-CoA -> oxoglutarate	overlap, Aron, incoplete reductive	K00175	korB, oorB, oforB	korB, oorB, oforB_Abinc	2-oxoglutarate/2-oxoacid ferredoxin oxidoreductase subunit beta
Carbon fixation	M00620 Incomplete reductive citrate cycle, acetyl-CoA -> oxoglutarate	Incomplete reductive citrate cycle, acetyl-CoA -> oxoglutarate	overlap, Aron, incoplete reductive	K00177	korC, oorC	korC, oorC_Abinc	2-oxoglutarate ferredoxin oxidoreductase subunit gamma
Carbon fixation	M00620 Incomplete reductive citrate cycle, acetyl-CoA -> oxoglutarate	Incomplete reductive citrate cycle, acetyl-CoA -> oxoglutarate	overlap, Aron, incoplete reductive	K00176	korD, oorD	korD, oorD_Abinc	2-oxoglutarate ferredoxin oxidoreductase subunit delta
Carbon fixation	M00620 Incomplete reductive citrate cycle, acetyl-CoA -> oxoglutarate	Incomplete reductive citrate cycle, acetyl-CoA -> oxoglutarate	overlap, Aron, incoplete reductive	K00169	porA	porA_Abinc	pyruvate ferredoxin oxidoreductase alpha subunit
Carbon fixation	M00620 Incomplete reductive citrate cycle, acetyl-CoA -> oxoglutarate	Incomplete reductive citrate cycle, acetyl-CoA -> oxoglutarate	overlap, Aron, incoplete reductive	K00170	porB	porB_Abinc	pyruvate ferredoxin oxidoreductase beta subunit
Carbon fixation	M00620 Incomplete reductive citrate cycle, acetyl-CoA -> oxoglutarate	Incomplete reductive citrate cycle, acetyl-CoA -> oxoglutarate	overlap, Aron, incoplete reductive	K00171	porD	porD_Abinc	pyruvate ferredoxin oxidoreductase delta subunit
Carbon fixation	M00620 Incomplete reductive citrate cycle, acetyl-CoA -> oxoglutarate	Incomplete reductive citrate cycle, acetyl-CoA -> oxoglutarate	overlap, Aron, incoplete reductive	K00172	porG	porG_Abinc	pyruvate ferredoxin oxidoreductase gamma subunit
Carbon fixation	MC1 CO oxidation CO<=>CO3	CO oxidation	CO oxidation	K03518	coxS	coxS	aerobic carbon-monoxide dehydrogenase small subunit
Carbon fixation	MC1 CO oxidation CO<=>CO4	CO oxidation	CO oxidation	K03519	coxM, cutM	coxM, cutM	aerobic carbon-monoxide dehydrogenase medium subunit
Carbon fixation	MC1 CO oxidation CO<=>CO5	CO oxidation	CO oxidation	K03520	coxL, cutL	coxL, cutL	aerobic carbon-monoxide dehydrogenase large subunit
hydrogen	MHFE hydrogenases Fe-Fe	hydrogen	hydrogen	hydroC3	n.a.	n.a.	Fe-Fe hydrogenase Group C3
hydrogen	MHFE hydrogenases Fe-Fe	hydrogen	hydrogen	hydroC2	n.a.	n.a.	Fe-Fe hydrogenase Group C2
hydrogen	MHFE hydrogenases Fe-Fe	hydrogen	hydrogen	hydroA4	n.a.	n.a.	Fe-Fe hydrogenase Group A4
hydrogen	MHFE hydrogenases Fe-Fe	hydrogen	hydrogen	hydroA2	n.a.	n.a.	Fe-Fe hydrogenase Group A2
hydrogen	MHFE hydrogenases Fe-Fe	hydrogen	hydrogen	hydroFe	n.a.	n.a.	Fe-Fe hydrogenase Group Fe
hydrogen	MHFE hydrogenases Fe-Fe	hydrogen	hydrogen	hydroC1	n.a.	n.a.	Fe-Fe hydrogenase Group C1
hydrogen	MHFE hydrogenases Fe-Fe	hydrogen	hydrogen	hydroA1	n.a.	n.a.	Fe-Fe hydrogenase Group A1
hydrogen	MHFE hydrogenases Fe-Fe	hydrogen	hydrogen	hydroA3	n.a.	n.a.	Fe-Fe hydrogenase Group A3
hydrogen	MHFE hydrogenases Fe-Fe	hydrogen	hydrogen	hydroB	n.a.	n.a.	Fe-Fe hydrogenase Group B
hydrogen	MHNI hydrogenases NI-Fe	hydrogen	hydrogen	hydro1i	n.a.	n.a.	Ni-Fe hydrogenase Group Ii
hydrogen	MHNI hydrogenases NI-Fe	hydrogen	hydrogen	hydro1d	n.a.	n.a.	Ni-Fe hydrogenase Group Id
hydrogen	MHNI hydrogenases NI-Fe	hydrogen	hydrogen	hydro1c	n.a.	n.a.	Ni-Fe hydrogenase Group Ic
hydrogen	MHNI hydrogenases NI-Fe	hydrogen	hydrogen	hydro3b	n.a.	n.a.	Ni-Fe hydrogenase Group IIIb
hydrogen	MHNI hydrogenases NI-Fe	hydrogen	hydrogen	hydro1k	n.a.	n.a.	Ni-Fe hydrogenase Group Ik
hydrogen	MHNI hydrogenases NI-Fe	hydrogen	hydrogen	hydro3a	n.a.	n.a.	Ni-Fe hydrogenase Group IIIa
hydrogen	MHNI hydrogenases NI-Fe	hydrogen	hydrogen	hydro4g	n.a.	n.a.	Ni-Fe hydrogenase Group IVg
hydrogen	MHNI hydrogenases NI-Fe	hydrogen	hydrogen	hydro2d	n.a.	n.a.	Ni-Fe hydrogenase Group IId
hydrogen	MHNI hydrogenases NI-Fe	hydrogen	hydrogen	hydro4b	n.a.	n.a.	Ni-Fe hydrogenase Group IVb
hydrogen	MHNI hydrogenases NI-Fe	hydrogen	hydrogen	hydro2b	n.a.	n.a.	Ni-Fe hydrogenase Group IIb
hydrogen	MHNI hydrogenases NI-Fe	hydrogen	hydrogen	hydro4h	n.a.	n.a.	Ni-Fe hydrogenase Group IVh
hydrogen	MHNI hydrogenases NI-Fe	hydrogen	hydrogen	hydro4e	n.a.	n.a.	Ni-Fe hydrogenase Group IVe
hydrogen	MHNI hydrogenases NI-Fe	hydrogen	hydrogen	hydro2c	n.a.	n.a.	Ni-Fe hydrogenase Group IIc
hydrogen	MHNI hydrogenases NI-Fe	hydrogen	hydrogen	hydro4i	n.a.	n.a.	Ni-Fe hydrogenase Group IVi
hydrogen	MHNI hydrogenases NI-Fe	hydrogen	hydrogen	hydro1b	n.a.	n.a.	Ni-Fe hydrogenase Group Ib
hydrogen	MHNI hydrogenases NI-Fe	hydrogen	hydrogen	hydro2e	n.a.	n.a.	Ni-Fe hydrogenase Group IIe
hydrogen	MHNI hydrogenases NI-Fe	hydrogen	hydrogen	hydro4a	n.a.	n.a.	Ni-Fe hydrogenase Group IVa
hydrogen	MHNI hydrogenases NI-Fe	hydrogen	hydrogen	hydro1h	n.a.	n.a.	Ni-Fe hydrogenase Group Ih
hydrogen	MHNI hydrogenases NI-Fe	hydrogen	hydrogen	hydro1a	n.a.	n.a.	Ni-Fe hydrogenase Group 1a
hydrogen	MHNI hydrogenases NI-Fe	hydrogen	hydrogen	hydro1g	n.a.	n.a.	Ni-Fe hydrogenase Group Ig
hydrogen	MHNI hydrogenases NI-Fe	hydrogen	hydrogen	hydro3c	n.a.	n.a.	Ni-Fe hydrogenase Group IIIc
hydrogen	MHNI hydrogenases NI-Fe	hydrogen	hydrogen	hydro4d	n.a.	n.a.	Ni-Fe hydrogenase Group IVd
hydrogen	MHNI hydrogenases NI-Fe	hydrogen	hydrogen	hydro1j	n.a.	n.a.	Ni-Fe hydrogenase Group Ij
hydrogen	MHNI hydrogenases NI-Fe	hydrogen	hydrogen	hydro2a	n.a.	n.a.	Ni-Fe hydrogenase Group IIa
hydrogen	MHNI hydrogenases NI-Fe	hydrogen	hydrogen	hydro1e	n.a.	n.a.	Ni-Fe hydrogenase Group Ie
hydrogen	MHNI hydrogenases NI-Fe	hydrogen	hydrogen	hydro3d	n.a.	n.a.	Ni-Fe hydrogenase Group IIId
hydrogen	MHNI hydrogenases NI-Fe	hydrogen	hydrogen	hydro4c	n.a.	n.a.	Ni-Fe hydrogenase Group IVc
hydrogen	MHNI hydrogenases NI-Fe	hydrogen	hydrogen	hydro1f	n.a.	n.a.	Ni-Fe hydrogenase Group If
hydrogen	MHNI hydrogenases NI-Fe	hydrogen	hydrogen	hydro4f	n.a.	n.a.	Ni-Fe hydrogenase Group IVf
Methane	M00174 Methane oxidation, methanotroph, methane -> formaldehyde	methane oxidation (methane -> formaldehyde)	methane oxidation (methane -> formaldehyde)	K10944	pmoA-amoA	pmoA-amoA_Mox	methane/ammonia monooxygenase subunit A
Methane	M00174 Methane oxidation, methanotroph, methane -> formaldehyde	methane oxidation (methane -> formaldehyde)	methane oxidation (methane -> formaldehyde)	K10945	pmoB-amoB	pmoB-amoB_Mox	methane/ammonia monooxygenase subunit B
Methane	M00174 Methane oxidation, methanotroph, methane -> formaldehyde	methane oxidation (methane -> formaldehyde)	methane oxidation (methane -> formaldehyde)	K10946	pmoC-amoC	pmoC-amoC_Mox	methane/ammonia monooxygenase subunit C
Methane	M00174 Methane oxidation, methanotroph, methane -> formaldehyde	methane oxidation (methane -> formaldehyde)	methane oxidation (methane -> formaldehyde)	K00093	mdh	mdh	methanol dehydrogenase
Methane	M00174 Methane oxidation, methanotroph, methane -> formaldehyde	methane oxidation (methane -> formaldehyde)	methane oxidation (methane -> formaldehyde)	K14028	mdh1, mxaF	mdh1, mxaF	methanol dehydrogenase (cytochrome c) subunit 1
Methane	M00174 Methane oxidation, methanotroph, methane -> formaldehyde	methane oxidation (methane -> formaldehyde)	methane oxidation (methane -> formaldehyde)	K14029	mdh2, mxaI	mdh2, mxaI	methanol dehydrogenase (cytochrome c) subunit 2
Methane	M00174 Methane oxidation, methanotroph, methane -> formaldehyde	methane oxidation (methane -> formaldehyde)	methane oxidation (methane -> formaldehyde)	K16160	mmoB	mmoB	methane monooxygenase regulatory protein B
Methane	M00174 Methane oxidation, methanotroph, methane -> formaldehyde	methane oxidation (methane -> formaldehyde)	methane oxidation (methane -> formaldehyde)	K16162	mmoD	mmoD	methane monooxygenase component D
Methane	M00174 Methane oxidation, methanotroph, methane -> formaldehyde	methane oxidation (methane -> formaldehyde)	methane oxidation (methane -> formaldehyde)	K16157	mmoX	mmoX	methane monooxygenase component A alpha chain
Methane	M00174 Methane oxidation, methanotroph, methane -> formaldehyde	methane oxidation (methane -> formaldehyde)	methane oxidation (methane -> formaldehyde)	K16158	mmoY	mmoY	methane monooxygenase component A beta chain
Methane	M00174 Methane oxidation, methanotroph, methane -> formaldehyde	methane oxidation (methane -> formaldehyde)	methane oxidation (methane -> formaldehyde)	K16159	mmoZ	mmoZ	methane monooxygenase component A gamma chain
Methane	M00174 Methane oxidation, methanotroph, methane -> formaldehyde	methane oxidation (methane -> formaldehyde)	methane oxidation (methane -> formaldehyde)	K17066	MOX	MOX	alcohol oxidase
Methane	M00345 Formaldehyde assimilation, ribulose monophosphate pathway	Formaldehyde assimilation (RuMP)	Formaldehyde assimilation (RuMP)	K13812	fae-hps	fae-hps	bifunctional enzyme Fae/Hps
Methane	M00345 Formaldehyde assimilation, ribulose monophosphate pathway	Formaldehyde assimilation (RuMP)	Formaldehyde assimilation (RuMP)	K13831	hps-phi	hps-phi	3-hexulose-6-phosphate synthase / 6-phospho-3-hexuloisomerase
Methane	M00345 Formaldehyde assimilation, ribulose monophosphate pathway	Formaldehyde assimilation (RuMP)	Formaldehyde assimilation (RuMP)	K08093	hxlA	hxlA	3-hexulose-6-phosphate synthase
Methane	M00346 Formaldehyde assimilation, serine pathway	Formaldehyde assimilation (serine)	Formaldehyde assimilation (serine)	K08691	mcl	mcl_seri	malyl-CoA/(S)-citramalyl-CoA lyase
Methane	M00346 Formaldehyde assimilation, serine pathway	Formaldehyde assimilation (serine)	Formaldehyde assimilation (serine)	K00600	glyA, SHMT	glyA, SHMT	glycine hydroxymethyltransferase
Methane	M00346 Formaldehyde assimilation, serine pathway	Formaldehyde assimilation (serine)	Formaldehyde assimilation (serine)	K14067	mtkA	mtkA	malate-CoA ligase subunit beta
Methane	M00346 Formaldehyde assimilation, serine pathway	Formaldehyde assimilation (serine)	Formaldehyde assimilation (serine)	K08692	mtkB	mtkB	malate-CoA ligase subunit alpha
Methane	M00356 Methanogenesis, methanol -> methane	Methanogenesis, methanol -> methane	overlap methanogenesis/formaldehyde reduction	K22516	fdhA	fdhA_metoh	formate dehydrogenase (coenzyme F420) alpha subunit
Methane	M00356 Methanogenesis, methanol -> methane	Methanogenesis, methanol -> methane	overlap methanogenesis/formaldehyde reduction	K00125	fdhB	fdhB_metoh	formate dehydrogenase (coenzyme F420) beta subunit
Methane	M00356 Methanogenesis, methanol -> methane	Methanogenesis, methanol -> methane	Methanogenesis, methanol -> methane	K00399	mcrA	mcrA_metoh	methyl-coenzyme M reductase alpha subunit
Methane	M00356 Methanogenesis, methanol -> methane	Methanogenesis, methanol -> methane	Methanogenesis, methanol -> methane	K00401	mcrB	mcrB_metoh	methyl-coenzyme M reductase beta subunit
Methane	M00356 Methanogenesis, methanol -> methane	Methanogenesis, methanol -> methane	Methanogenesis, methanol -> methane	K03421	mcrC	mcrC_metoh	methyl-coenzyme M reductase subunit C
Methane	M00356 Methanogenesis, methanol -> methane	Methanogenesis, methanol -> methane	Methanogenesis, methanol -> methane	K00402	mcrG	mcrG_metoh	methyl-coenzyme M reductase gamma subunit
Methane	M00356 Methanogenesis, methanol -> methane	Methanogenesis, methanol -> methane	Methanogenesis, methanol -> methane	K14080	mtaA	mtaA	[methyl-Co(III) methanol-specific corrinoid protein]:coenzyme M methyltransferase
Methane	M00357 Methanogenesis, acetate -> methane	Methanogenesis, acetate -> methane	Methanogenesis, acetate -> methane	K00193	cdhC	cdhC_metac	acetyl-CoA decarbonylase/synthase complex subunit beta
Methane	M00357 Methanogenesis, acetate -> methane	Methanogenesis, acetate -> methane	overlap methanogenesis/acetyl-CoA	K00194	cdhD, acsD	cdhD, acsD__metac	acetyl-CoA decarbonylase/synthase complex subunit delta
Methane	M00357 Methanogenesis, acetate -> methane	Methanogenesis, acetate -> methane	overlap methanogenesis/acetyl-CoA	K00197	cdhE, acsC	cdhE, acsC_metac	acetyl-CoA decarbonylase/synthase complex subunit gamma
Methane	M00357 Methanogenesis, acetate -> methane	Methanogenesis, acetate -> methane	overlap methanogenesis/formaldehyde reduction	K22516	fdhA	fdhA_metac	formate dehydrogenase (coenzyme F420) alpha subunit
Methane	M00357 Methanogenesis, acetate -> methane	Methanogenesis, acetate -> methane	overlap methanogenesis/formaldehyde reduction	K00125	fdhB	fdhB_metac	formate dehydrogenase (coenzyme F420) beta subunit
Methane	M00357 Methanogenesis, acetate -> methane	Methanogenesis, acetate -> methane	methanogenesis	K00399	mcrA	mcrA_metac	methyl-coenzyme M reductase alpha subunit
Methane	M00357 Methanogenesis, acetate -> methane	Methanogenesis, acetate -> methane	methanogenesis	K00401	mcrB	mcrB_metac	methyl-coenzyme M reductase beta subunit
Methane	M00357 Methanogenesis, acetate -> methane	Methanogenesis, acetate -> methane	methanogenesis	K03421	mcrC	mcrC_metac	methyl-coenzyme M reductase subunit C
Methane	M00357 Methanogenesis, acetate -> methane	Methanogenesis, acetate -> methane	methanogenesis	K00402	mcrG	mcrG_metac	methyl-coenzyme M reductase gamma subunit
Methane	M00422 Acetyl-CoA pathway, CO2 -> acetyl-CoA	Acetyl-CoA pathway, CO2 -> acetyl-CoA	Acetyl-CoA pathway, CO2 -> acetyl-CoA	K00193	cdhC	cdhC_AcCoA	acetyl-CoA decarbonylase/synthase complex subunit beta
Methane	M00422 Acetyl-CoA pathway, CO2 -> acetyl-CoA	Acetyl-CoA pathway, CO2 -> acetyl-CoA	Acetyl-CoA pathway, CO2 -> acetyl-CoA	K00194	cdhD, acsD	cdhD, acsD_AcCoA	acetyl-CoA decarbonylase/synthase complex subunit delta
Methane	M00422 Acetyl-CoA pathway, CO2 -> acetyl-CoA	Acetyl-CoA pathway, CO2 -> acetyl-CoA	Acetyl-CoA pathway, CO2 -> acetyl-CoA	K00197	cdhE, acsC	cdhE, acsC_AcCoA	acetyl-CoA decarbonylase/synthase complex subunit gamma
Methane	M00422 Acetyl-CoA pathway, CO2 -> acetyl-CoA	Acetyl-CoA pathway, CO2 -> acetyl-CoA	Acetyl-CoA pathway, CO2 -> acetyl-CoA	K00192	cdhA	cdhA	acetyl-CoA decarbonylase/synthase complex subunit alpha
Methane	M00422 Acetyl-CoA pathway, CO2 -> acetyl-CoA	Acetyl-CoA pathway, CO2 -> acetyl-CoA	Acetyl-CoA pathway, CO2 -> acetyl-CoA	K00195	cdhB	cdhB	acetyl-CoA decarbonylase/synthase complex subunit epsilon
Methane	M00563 Methanogenesis, methylamine/dimethylamine/trimethylamine -> methane	Methanogenesis, methylamine/dimethylamine/trimethylamine -> methane	overlap methanogenesis/formaldehyde reduction	K22516	fdhA	fdhA_metAm	formate dehydrogenase (coenzyme F420) alpha subunit
Methane	M00563 Methanogenesis, methylamine/dimethylamine/trimethylamine -> methane	Methanogenesis, methylamine/dimethylamine/trimethylamine -> methane	overlap methanogenesis/formaldehyde reduction	K00125	fdhB	fdhB_metAm	formate dehydrogenase (coenzyme F420) beta subunit
Methane	M00563 Methanogenesis, methylamine/dimethylamine/trimethylamine -> methane	Methanogenesis, methylamine/dimethylamine/trimethylamine -> methane	methanogenesis	K00399	mcrA	mcrA_metAm	methyl-coenzyme M reductase alpha subunit
Methane	M00563 Methanogenesis, methylamine/dimethylamine/trimethylamine -> methane	Methanogenesis, methylamine/dimethylamine/trimethylamine -> methane	methanogenesis	K00401	mcrB	mcrB_metAm	methyl-coenzyme M reductase beta subunit
Methane	M00563 Methanogenesis, methylamine/dimethylamine/trimethylamine -> methane	Methanogenesis, methylamine/dimethylamine/trimethylamine -> methane	methanogenesis	K03421	mcrC	mcrC_metAm	methyl-coenzyme M reductase subunit C
Methane	M00563 Methanogenesis, methylamine/dimethylamine/trimethylamine -> methane	Methanogenesis, methylamine/dimethylamine/trimethylamine -> methane	methanogenesis	K00402	mcrG	mcrG_metAm	methyl-coenzyme M reductase gamma subunit
Methane	M00563 Methanogenesis, methylamine/dimethylamine/trimethylamine -> methane	Methanogenesis, methylamine/dimethylamine/trimethylamine -> methane	methanogenesis	K15228	mauA	mauA	methylamine dehydrogenase light chain
Methane	M00563 Methanogenesis, methylamine/dimethylamine/trimethylamine -> methane	Methanogenesis, methylamine/dimethylamine/trimethylamine -> methane	methanogenesis	K15229	mauB	mauB	methylamine dehydrogenase heavy chain
Methane	M00563 Methanogenesis, methylamine/dimethylamine/trimethylamine -> methane	Methanogenesis, methylamine/dimethylamine/trimethylamine -> methane	methanogenesis	K14082	mtbA	mtbA	[methyl-Co(III) methylamine-specific corrinoid protein]:coenzyme M methyltransferase
Methane	M00567 Methanogenesis, CO2 -> methane	Methanogenesis, CO2 -> methane	overlap methanogenesis/formaldehyde reduction	K22516	fdhA	fdhA_metCO	formate dehydrogenase (coenzyme F420) alpha subunit
Methane	M00567 Methanogenesis, CO2 -> methane	Methanogenesis, CO2 -> methane	overlap methanogenesis/formaldehyde reduction	K00125	fdhB	fdhB_metCO	formate dehydrogenase (coenzyme F420) beta subunit
Methane	M00567 Methanogenesis, CO2 -> methane	Methanogenesis, CO2 -> methane	methanogenesis	K00399	mcrA	mcrA_metCO	methyl-coenzyme M reductase alpha subunit
Methane	M00567 Methanogenesis, CO2 -> methane	Methanogenesis, CO2 -> methane	methanogenesis	K00401	mcrB	mcrB_metCO	methyl-coenzyme M reductase beta subunit
Methane	M00567 Methanogenesis, CO2 -> methane	Methanogenesis, CO2 -> methane	methanogenesis	K03421	mcrC	mcrC_metCO	methyl-coenzyme M reductase subunit C
Methane	M00567 Methanogenesis, CO2 -> methane	Methanogenesis, CO2 -> methane	methanogenesis	K00402	mcrG	mcrG_metCO	methyl-coenzyme M reductase gamma subunit
Methane	M00567 Methanogenesis, CO2 -> methane	Methanogenesis, CO2 -> methane	methanogenesis	K10713	fae	fae	5,6,7,8-tetrahydromethanopterin hydro-lyase
Methane	M00567 Methanogenesis, CO2 -> methane	Methanogenesis, CO2 -> methane	methanogenesis	K00672	ftr	ftr	formylmethanofuran--tetrahydromethanopterin N-formyltransferase
Methane	M00567 Methanogenesis, CO2 -> methane	Methanogenesis, CO2 -> methane	methanogenesis	K01499	mch	mch	methenyltetrahydromethanopterin cyclohydrolase
Methane	MM1 formaldehyde reduction formaldehyde, formate=> CO10	formaldehyde reduction	overlap methanogenesis/formaldehyde reduction	K22516	fdhA	fdhA_fr	formate dehydrogenase (coenzyme F420) alpha subunit
Methane	MM1 formaldehyde reduction formaldehyde, formate=> CO11	formaldehyde reduction	overlap methanogenesis/formaldehyde reduction	K00125	fdhB	fdhB_fr	formate dehydrogenase (coenzyme F420) beta subunit
Methane	MM1 formaldehyde reduction formaldehyde, formate=> CO12	formaldehyde reduction	formaldehyde reduction	K00124	fdoH, fdsB	fdoH, fdsB	formate dehydrogenase iron-sulfur subunit
Methane	MM1 formaldehyde reduction formaldehyde, formate=> CO13	formaldehyde reduction	formaldehyde reduction	K00123	fdoG, fdhF, fdwA	fdoG, fdhF, fdwA	formate dehydrogenase major subunit
Methane	MM1 formaldehyde reduction formaldehyde, formate=> CO14	formaldehyde reduction	formaldehyde reduction	K00126	fdsD	fdsD	formate dehydrogenase subunit delta
Methane	MM1 formaldehyde reduction formaldehyde, formate=> CO3	formaldehyde reduction	formaldehyde reduction	K22515	fdwB	fdwB	formate dehydrogenase beta subunit
Methane	MM1 formaldehyde reduction formaldehyde, formate=> CO4	formaldehyde reduction	formaldehyde reduction	K01070	frmB, ESD, fghA	frmB, ESD, fghA	S-formylglutathione hydrolase
Methane	MM1 formaldehyde reduction formaldehyde, formate=> CO5	formaldehyde reduction	overlap methanogenesis/formaldehyde reduction	K00148	fdhA	fdhA_fr	glutathione-independent formaldehyde dehydrogenase
Methane	MM1 formaldehyde reduction formaldehyde, formate=> CO6	formaldehyde reduction	formaldehyde reduction	K00121	frmA, ADH5, adhC	frmA, ADH5, adhC	S-(hydroxymethyl)glutathione dehydrogenase / alcohol dehydrogenase
Methane	MM1 formaldehyde reduction formaldehyde, formate=> CO7	formaldehyde reduction	formaldehyde reduction	K00127	fdoI, fdsG	fdoI, fdsG	formate dehydrogenase subunit gamma
Methane	MM1 formaldehyde reduction formaldehyde, formate=> CO8	formaldehyde reduction	formaldehyde reduction	K00122	FDH	FDH	formate dehydrogenase
Methane	MM1 formaldehyde reduction formaldehyde, formate=> CO9	formaldehyde reduction	formaldehyde reduction	K00153	E1.1.1.306	E1.1.1.306	S-(hydroxymethyl)mycothiol dehydrogenase
MISC	MDC Decaheme cytochrome	Decaheme cytochrome	Decaheme cytochrome	UNKNOWN3	mtrB	mtrB	Decaheme-associated outer membrane protein, MtrB/PioB family
MISC	MDC Decaheme cytochrome	Decaheme cytochrome	Decaheme cytochrome	UNKNOWN2	mtrC	mtrC	Decaheme c-type cytochrome, OmcA/MtrC family
MISC	MMA Arsenicum metabolism	Arsenicum metabolism	overlap Aron, Incoplete reductive, arsen	K08355	aoxA	aoxA	arsenite oxidase small subunit
MISC	MMA Arsenicum metabolism	Arsenicum metabolism	overlap Aron, Incoplete reductive, arsen	K08356	aoxB	aoxB	arsenite oxidase large subunit
MISC	MMA Arsenicum metabolism	Arsenicum metabolism	overlap Aron, Incoplete reductive, arsen	K03741	ARSC2, arsC	ARSC2, arsC	arsenate reductase
MISC	MMC Chloor metabolism	Chlor metabolism	overlap selenium/chlor	K17050	clrA, serA	clrA, serA_cl	complex iron-sulfur molybdoenzyme family reductase subunit alpha
MISC	MMC Chloor metabolism	Chlor metabolism	overlap selenium/chlor	K17051	clrb, serB	clrb, serB_cl	complex iron-sulfur molybdoenzyme family reductase subunit beta
MISC	MMC Chloor metabolism	Chlor metabolism	overlap selenium/chlor	K17052	clrC, serC	clrC, serC_cl	complex iron-sulfur molybdoenzyme family reductase subunit gamma
MISC	MMC Chloor metabolism	Chlor metabolism	chlor metabolism	K09162	cld	cld	chlorite dismutase
MISC	MMC Chloor metabolism	Chlor metabolism	overlap, Aron, incoplete reductiove, dicarboxylate	K01560	E3.8.1.2	E3.8.1.2	2-haloacid dehalogenase
MISC	MMC Chloor metabolism	Chlor metabolism	chlor metabolism	K21647	pceA	pceA	tetrachloroethene reductive dehalogenase
MISC	MMS Selenium metabolism	Selenium metabolism	overlap selenium/chlor	K17050	clrA, serA	clrA, serA	complex iron-sulfur molybdoenzyme family reductase subunit alpha
MISC	MMS Selenium metabolism	Selenium metabolism	overlap selenium/chlor	K17051	clrb, serB	clrb, serB	complex iron-sulfur molybdoenzyme family reductase subunit beta
MISC	MMS Selenium metabolism	Selenium metabolism	overlap selenium/chlor	K17052	clrC, serC	clrC, serC	complex iron-sulfur molybdoenzyme family reductase subunit gamma
MISC	MMS Selenium metabolism	Selenium metabolism	Selenium metabolism	K12528	xdhD	xdhD	putative selenate reductase molybdopterin-binding subunit
MISC	MMS Selenium metabolism	Selenium metabolism	Selenium metabolism	K12527	ygfK	ygfK	putative selenate reductase
MISC	MMS Selenium metabolism	Selenium metabolism	Selenium metabolism	K12529	ygfM	ygfM	putative selenate reductase FAD-binding subunit
Nitrogen	M00175 Nitrogen fixation, nitrogen -> ammonia	N-fixation	N-fixation	K00531	anfG	anfG	nitrogenase delta subunit
Nitrogen	M00175 Nitrogen fixation, nitrogen -> ammonia	N-fixation	N-fixation	K02586	nifD	nifD	nitrogenase molybdenum-iron protein alpha chain
Nitrogen	M00175 Nitrogen fixation, nitrogen -> ammonia	N-fixation	N-fixation	K02588	nifH	nifH	nitrogenase iron protein NifH
Nitrogen	M00175 Nitrogen fixation, nitrogen -> ammonia	N-fixation	N-fixation	K02591	nifK	nifK	nitrogenase molybdenum-iron protein beta chain
Nitrogen	M00528 Nitrification, ammonia -> nitrite	Nitrification, ammonia -> nitrite	Ammonium oxidation	K10535	hao	hao_nitr	hydroxylamine dehydrogenase
Nitrogen	M00528 Nitrification, ammonia -> nitrite	Nitrification, ammonia -> nitrite	Methane/ammonia oxidation	K10944	pmoA-amoA	pmoA-amoA_nitr	methane/ammonia monooxygenase subunit A
Nitrogen	M00528 Nitrification, ammonia -> nitrite	Nitrification, ammonia -> nitrite	Methane/ammonia oxidation	K10945	pmoB-amoB	pmoB-amoB_nitr	methane/ammonia monooxygenase subunit B
Nitrogen	M00528 Nitrification, ammonia -> nitrite	Nitrification, ammonia -> nitrite	Methane/ammonia oxidation	K10946	pmoC-amoC	pmoC-amoC_nitr	methane/ammonia monooxygenase subunit C
Nitrogen	M00529 Denitrification, nitrate -> nitrogen	Denitrification	Denitrification	K02567	napA	napA_deni	periplasmic nitrate reductase NapA
Nitrogen	M00529 Denitrification, nitrate -> nitrogen	Denitrification	Denitrification	K02568	napB	napB_deni	cytochrome c-type protein NapB
Nitrogen	M00529 Denitrification, nitrate -> nitrogen	Denitrification	Denitrification	K00370	narG, narZ, nxrA	narG, narZ, nxrA_deni	nitrate reductase / nitrite oxidoreductase, alpha subunit
Nitrogen	M00529 Denitrification, nitrate -> nitrogen	Denitrification	nitrate reduction	K00371	narH, narY, nxrB	narH, narY, nxrB_deni	nitrate reductase / nitrite oxidoreductase, beta subunit
Nitrogen	M00529 Denitrification, nitrate -> nitrogen	Denitrification	nitrate reduction	K00374	narI, narV	narI, narV_deni	nitrate reductase gamma subunit
Nitrogen	M00529 Denitrification, nitrate -> nitrogen	Denitrification	nitrite reduction	K00368	nirK	nirK_deni	nitrite reductase (NO-forming)
Nitrogen	M00529 Denitrification, nitrate -> nitrogen	Denitrification	nitrite reduction	K15864	nirS	nirS_deni	nitrite reductase (NO-forming) / hydroxylamine reductase
Nitrogen	M00529 Denitrification, nitrate -> nitrogen	Denitrification	nitric oxide reduction	K04561	norB	norB	nitric oxide reductase subunit B
Nitrogen	M00529 Denitrification, nitrate -> nitrogen	Denitrification	nitric oxide reduction	K02305	norC	norC	nitric oxide reductase subunit C
Nitrogen	M00529 Denitrification, nitrate -> nitrogen	Denitrification	Denitrification	K00376	nosZ	nosZ	nitrous-oxide reductase
Nitrogen	M00530 Dissimilatory nitrate reduction, nitrate -> ammonia	Dissimilatory nitrate reduction (DNRA)	Dissimilatory nitrate reduction (DNRA)	K02567	napA	napA_diss	periplasmic nitrate reductase NapA
Nitrogen	M00530 Dissimilatory nitrate reduction, nitrate -> ammonia	Dissimilatory nitrate reduction (DNRA)	Dissimilatory nitrate reduction (DNRA)	K02568	napB	napB_diss	cytochrome c-type protein NapB
Nitrogen	M00530 Dissimilatory nitrate reduction, nitrate -> ammonia	Dissimilatory nitrate reduction (DNRA)	Dissimilatory nitrate reduction (DNRA)	K00370	narG, narZ, nxrA	narG, narZ, nxrA_diss	nitrate reductase / nitrite oxidoreductase, alpha subunit
Nitrogen	M00530 Dissimilatory nitrate reduction, nitrate -> ammonia	Dissimilatory nitrate reduction (DNRA)	nitrate reduction	K00371	narH, narY, nxrB	narH, narY, nxrB_diss	nitrate reductase / nitrite oxidoreductase, beta subunit
Nitrogen	M00530 Dissimilatory nitrate reduction, nitrate -> ammonia	Dissimilatory nitrate reduction (DNRA)	nitrate reduction	K00374	narI, narV	narI, narV_diss	nitrate reductase gamma subunit
Nitrogen	M00530 Dissimilatory nitrate reduction, nitrate -> ammonia	Dissimilatory nitrate reduction (DNRA)	nitrite reduction	K00362	nirB	nirB	nitrite reductase (NADH) large subunit
Nitrogen	M00530 Dissimilatory nitrate reduction, nitrate -> ammonia	Dissimilatory nitrate reduction (DNRA)	nitrite reduction	K00363	nirD	nirD	nitrite reductase (NADH) small subunit
Nitrogen	M00530 Dissimilatory nitrate reduction, nitrate -> ammonia	Dissimilatory nitrate reduction (DNRA)	nitrite reduction	K03385	nrfA	nrfA	nitrite reductase (cytochrome c-552)
Nitrogen	M00530 Dissimilatory nitrate reduction, nitrate -> ammonia	Dissimilatory nitrate reduction (DNRA)	nitrite reduction	K15876	nrfH	nrfH	cytochrome c nitrite reductase small subunit
Nitrogen	M00531 Assimilatory nitrate reduction, nitrate -> ammonia	Assimilatory nitrate reduction	Assimilatory nitrate reduction	K00367	narB	narB	ferredoxin-nitrate reductase
Nitrogen	M00531 Assimilatory nitrate reduction, nitrate -> ammonia	Assimilatory nitrate reduction	Assimilatory nitrate reduction	K00372	nasA	nasA	assimilatory nitrate reductase catalytic subunit
Nitrogen	M00531 Assimilatory nitrate reduction, nitrate -> ammonia	Assimilatory nitrate reduction	Assimilatory nitrate reduction	K00360	nasB	nasB	assimilatory nitrate reductase electron transfer subunit
Nitrogen	M00531 Assimilatory nitrate reduction, nitrate -> ammonia	Assimilatory nitrate reduction	Assimilatory nitrate reduction	K00366	nirA	nirA	ferredoxin-nitrite reductase
Nitrogen	M00531 Assimilatory nitrate reduction, nitrate -> ammonia	Assimilatory nitrate reduction	Assimilatory nitrate reduction	K17877	NIT-6	NIT-6	nitrite reductase (NAD(P)H)
Nitrogen	M00531 Assimilatory nitrate reduction, nitrate -> ammonia	Assimilatory nitrate reduction	Assimilatory nitrate reduction	K10534	NR	NR	nitrate reductase (NAD(P)H)
Nitrogen	M00804 Complete nitrification, comammox, ammonia -> nitrite -> nitrate	Complete nitrification, comammox	Ammonium oxidation	K10535	hao	hao_com	hydroxylamine dehydrogenase
Nitrogen	M00804 Complete nitrification, comammox, ammonia -> nitrite -> nitrate	Complete nitrification, comammox	Denitrification	K00370	narG, narZ, nxrA	narG, narZ, nxrA_com	nitrate reductase / nitrite oxidoreductase, alpha subunit
Nitrogen	M00804 Complete nitrification, comammox, ammonia -> nitrite -> nitrate	Complete nitrification, comammox	nitrate reduction	K00371	narH, narY, nxrB	narH, narY, nxrB_com	nitrate reductase / nitrite oxidoreductase, beta subunit
Nitrogen	M00804 Complete nitrification, comammox, ammonia -> nitrite -> nitrate	Complete nitrification, comammox	Methane/ammonia oxidation	K10944	pmoA-amoA	pmoA-amoA_com	methane/ammonia monooxygenase subunit A
Nitrogen	M00804 Complete nitrification, comammox, ammonia -> nitrite -> nitrate	Complete nitrification, comammox	Methane/ammonia oxidation	K10945	pmoB-amoB	pmoB-amoB_com	methane/ammonia monooxygenase subunit B
Nitrogen	M00804 Complete nitrification, comammox, ammonia -> nitrite -> nitrate	Complete nitrification, comammox	Methane/ammonia oxidation	K10946	pmoC-amoC	pmoC-amoC_com	methane/ammonia monooxygenase subunit C
Nitrogen	MN1 Nitrogen related compounds -> ammonia	Nitrogen related compounds -> ammonia	Nitrogen related compounds -> ammonia	K01725	cynS	cynS	cyanate lyase
Nitrogen	MN1 Nitrogen related compounds -> ammonia	Nitrogen related compounds -> ammonia	Nitrogen related compounds -> ammonia	K01721	nthA	nthA	nitrile hydratase subunit alpha
Nitrogen	MN1 Nitrogen related compounds -> ammonia	Nitrogen related compounds -> ammonia	Nitrogen related compounds -> ammonia	K20807	nthB	nthB	nitrile hydratase subunit beta
Nitrogen	MN1 Nitrogen related compounds -> ammonia	Nitrogen related compounds -> ammonia	Nitrogen related compounds -> ammonia	K01430	ureA	ureA	urease subunit gamma
Nitrogen	MN1 Nitrogen related compounds -> ammonia	Nitrogen related compounds -> ammonia	Nitrogen related compounds -> ammonia	K14048	ureAB	ureAB	urease subunit gamma/beta
Nitrogen	MN1 Nitrogen related compounds -> ammonia	Nitrogen related compounds -> ammonia	Nitrogen related compounds -> ammonia	K01429	ureB	ureB	urease subunit beta
Nitrogen	MN1 Nitrogen related compounds -> ammonia	Nitrogen related compounds -> ammonia	Nitrogen related compounds -> ammonia	K01428	ureC	ureC	urease subunit alpha
Nitrogen	MN2 Anammox , nitrite, ammonia -> nitrogen	Anammox	Anammox	K00368	nirK	nirK_anam	nitrite reductase (NO-forming)
Nitrogen	MN2 Anammox , nitrite, ammonia -> nitrogen	Anammox	Anammox	K15864	nirS	nirS_anam	nitrite reductase (NO-forming) / hydroxylamine reductase
Nitrogen	MN2 Anammox , nitrite, ammonia -> nitrogen	Anammox	Anammox	K20935	hdh	hdh	hydrazine dehydrogenase
Nitrogen	MN2 Anammox , nitrite, ammonia -> nitrogen	Anammox	Anammox	K20932	K20932	K20932	hydrazine synthase subunit
Nitrogen	MN2 Anammox , nitrite, ammonia -> nitrogen	Anammox	Anammox	K20933	K20933	K20933	hydrazine synthase subunit
Nitrogen	MN2 Anammox , nitrite, ammonia -> nitrogen	Anammox	Anammox	K20934	K20934	K20934	hydrazine synthase subunit
Sulfur	M00176 Assimilatory sulfate reduction, sulfate -> H2S	Assimilatory sulfate reduction	Assimilatory sulfate reduction	K00957	cysD	cysD_ASR	sulfate adenylyltransferase subunit 2
Sulfur	M00176 Assimilatory sulfate reduction, sulfate -> H2S	Assimilatory sulfate reduction	Assimilatory sulfate reduction	K00956	cysN	cysN_ASR	sulfate adenylyltransferase subunit 1
Sulfur	M00176 Assimilatory sulfate reduction, sulfate -> H2S	Assimilatory sulfate reduction	Assimilatory sulfate reduction	K00958	sat, met3	sat, met3_ASR	sulfate adenylyltransferase
Sulfur	M00176 Assimilatory sulfate reduction, sulfate -> H2S	Assimilatory sulfate reduction	Assimilatory sulfate reduction	K00860	cysC	cysC	adenylylsulfate kinase
Sulfur	M00176 Assimilatory sulfate reduction, sulfate -> H2S	Assimilatory sulfate reduction	Assimilatory sulfate reduction	K00390	cysH	cysH	phosphoadenosine phosphosulfate reductase
Sulfur	M00176 Assimilatory sulfate reduction, sulfate -> H2S	Assimilatory sulfate reduction	Assimilatory sulfate reduction	K00381	cysI	cysI	sulfite reductase (NADPH) hemoprotein beta-component
Sulfur	M00176 Assimilatory sulfate reduction, sulfate -> H2S	Assimilatory sulfate reduction	Assimilatory sulfate reduction	K00380	cysJ	cysJ	sulfite reductase (NADPH) flavoprotein alpha-component
Sulfur	M00176 Assimilatory sulfate reduction, sulfate -> H2S	Assimilatory sulfate reduction	Assimilatory sulfate reduction	K00955	cysNC	cysNC	bifunctional enzyme CysN/CysC
Sulfur	M00176 Assimilatory sulfate reduction, sulfate -> H2S	Assimilatory sulfate reduction	Assimilatory sulfate reduction	K13811	PAPSS	PAPSS	3'-phosphoadenosine 5'-phosphosulfate synthase
Sulfur	M00176 Assimilatory sulfate reduction, sulfate -> H2S	Assimilatory sulfate reduction	Assimilatory sulfate reduction	K00392	sir	sir	sulfite reductase (ferredoxin)
Sulfur	M00595 Thiosulfate oxidation by SOX complex, thiosulfate -> sulfate	Thiosulfate oxidation	Thiosulfate oxidation	K17222	soxA	soxA	sulfur-oxidizing protein SoxA
Sulfur	M00595 Thiosulfate oxidation by SOX complex, thiosulfate -> sulfate	Thiosulfate oxidation	Thiosulfate oxidation	K17224	soxB	soxB	sulfur-oxidizing protein SoxB
Sulfur	M00595 Thiosulfate oxidation by SOX complex, thiosulfate -> sulfate	Thiosulfate oxidation	Thiosulfate oxidation	K17225	soxC	soxC	sulfane dehydrogenase subunit SoxC
Sulfur	M00595 Thiosulfate oxidation by SOX complex, thiosulfate -> sulfate	Thiosulfate oxidation	Thiosulfate oxidation	K22622	soxD	soxD	S-disulfanyl-L-cysteine oxidoreductase SoxD
Sulfur	M00595 Thiosulfate oxidation by SOX complex, thiosulfate -> sulfate	Thiosulfate oxidation	Thiosulfate oxidation	K17223	soxX	soxX	sulfur-oxidizing protein SoxX
Sulfur	M00595 Thiosulfate oxidation by SOX complex, thiosulfate -> sulfate	Thiosulfate oxidation	Thiosulfate oxidation	K17226	soxY	soxY	sulfur-oxidizing protein SoxY
Sulfur	M00595 Thiosulfate oxidation by SOX complex, thiosulfate -> sulfate	Thiosulfate oxidation	Thiosulfate oxidation	K17227	soxZ	soxZ	sulfur-oxidizing protein SoxZ
Sulfur	M00596 Dissimilatory sulfate reduction, sulfate -> H2S	Dissimilatory sulfate reduction	Sulfate reduction (ass/diss)	K00957	cysD	cysD_diss	sulfate adenylyltransferase subunit 2
Sulfur	M00596 Dissimilatory sulfate reduction, sulfate -> H2S	Dissimilatory sulfate reduction	Sulfate reduction (ass/diss)	K00956	cysN	cysN_diss	sulfate adenylyltransferase subunit 1
Sulfur	M00596 Dissimilatory sulfate reduction, sulfate -> H2S	Dissimilatory sulfate reduction	Sulfate reduction (ass/diss)	K00958	sat, met3	sat, met3_diss	sulfate adenylyltransferase
Sulfur	M00596 Dissimilatory sulfate reduction, sulfate -> H2S	Dissimilatory sulfate reduction	Dissimilatory sulfate reduction	K00394	aprA	aprA	adenylylsulfate reductase, subunit A
Sulfur	M00596 Dissimilatory sulfate reduction, sulfate -> H2S	Dissimilatory sulfate reduction	Dissimilatory sulfate reduction	K00395	aprB	aprB	adenylylsulfate reductase, subunit B
Sulfur	M00596 Dissimilatory sulfate reduction, sulfate -> H2S	Dissimilatory sulfate reduction	Dissimilatory sulfate reduction	K11180	dsrA	dsrA	dissimilatory sulfite reductase alpha subunit
Sulfur	M00596 Dissimilatory sulfate reduction, sulfate -> H2S	Dissimilatory sulfate reduction	Dissimilatory sulfate reduction	K11181	dsrB	dsrB	dissimilatory sulfite reductase beta subunit
Sulfur	MS1 Sulfite reduction, sulfite -> H2S	Sulfite reduction	sulfite reduction	K16950	asrA	asrA	anaerobic sulfite reductase subunit A
Sulfur	MS1 Sulfite reduction, sulfite -> H2S	Sulfite reduction	sulfite reduction	K16951	asrB	asrB	anaerobic sulfite reductase subunit B
Sulfur	MS1 Sulfite reduction, sulfite -> H2S	Sulfite reduction	sulfite reduction	K00385	asrC	asrC	anaerobic sulfite reductase subunit C
Sulfur	MS2 Thiosulfate reduction, thiosulfate -> H2S	Thiosulfate reduction	Thiosulfate reduction	K08352	phsA, psrA	phsA, psrA	thiosulfate reductase / polysulfide reductase chain A
Sulfur	MS2 Thiosulfate reduction, thiosulfate -> H2S	Thiosulfate reduction	Thiosulfate reduction	K08353	phsB	phsB	thiosulfate reductase electron transport protein
Sulfur	MS2 Thiosulfate reduction, thiosulfate -> H2S	Thiosulfate reduction	Thiosulfate reduction	K08354	phsC	phsC	thiosulfate reductase cytochrome b subunit
Sulfur	MS3 Sulfide oxidation II, H2S=> sulfur	Sulfide oxidation	Sulfide oxidation	K17230	fccA	fccA	cytochrome subunit of sulfide dehydrogenase
Sulfur	MS3 Sulfide oxidation II, H2S=> sulfur	Sulfide oxidation	Sulfide oxidation	K17229	fccB	fccB	sulfide dehydrogenase [flavocytochrome c] flavoprotein chain
Sulfur	MS4 Sulfide oxidation I, H2S -> persulfide	Sulfide oxidation	Sulfide oxidation	K17218	sqr	sqr	sulfide:quinone oxidoreductase
Sulfur	MS5 Sulfide oxidation III, persulfide -> sulfite	Sulfur oxidation	Sulfur oxidation -> sulfite	K17725	ETHE1	ETHE1	sulfur dioxygenase
Sulfur	MS6 Sulfur reductase, sulfur -> sulfide	Sulfur reduction	Sulfur oxygenase/reductase	K16952	sor	sor	sulfur oxygenase/reductase
Sulfur	MS6 Sulfur reductase, sulfur -> sulfide	Sulfur reduction	Sulfur reduction	K17219	sreA	sreA	sulfur reductase molybdopterin subunit
Sulfur	MS6 Sulfur reductase, sulfur -> sulfide	Sulfur reduction	Sulfur reduction	K17220	sreB	sreB	sulfur reductase FeS subunit
Sulfur	MS6 Sulfur reductase, sulfur -> sulfide	Sulfur reduction	Sulfur reduction	K17221	sreC	sreC	sulfur reductase membrane anchor
Sulfur	MS7 sulfite oxidation, sulfite -> sulfate	Sulfite oxidation	Sulfite oxidation	K05301	E1.8.2.1	E1.8.2.1	sulfite dehydrogenase
Sulfur	MS7 sulfite oxidation, sulfite -> sulfate	Sulfite oxidation	Sulfite oxidation	K21307	soeA	soeA	sulfite dehydrogenase (quinone) subunit SoeA
Sulfur	MS7 sulfite oxidation, sulfite -> sulfate	Sulfite oxidation	Sulfite oxidation	K21308	soeB	soeB	sulfite dehydrogenase (quinone) subunit SoeB
Sulfur	MS7 sulfite oxidation, sulfite -> sulfate	Sulfite oxidation	Sulfite oxidation	K21309	soeC	soeC	sulfite dehydrogenase (quinone) subunit SoeC
Sulfur	MS7 sulfite oxidation, sulfite -> sulfate	Sulfite oxidation	Sulfite oxidation	K00387	SUOX	SUOX	sulfite oxidase
Sulfur	MS8 sulfur oxidation, sulfur -> sulfite	Sulfur oxidation	Sulfur oxidation -> sulfite	K17725	ETHE1	ETHE1	sulfur dioxygenase
Sulfur	MS8 sulfur oxidation, sulfur -> sulfite	Sulfur oxidation	Sulfur oxygenase/reductase	K16952	sor	sor	sulfur oxygenase/reductase
