# Supplementary material for: Long-Term Euxinia Restricts Microbial Methane Removal in Eutrophic Coastal Basins
Source: Environ Sci Technol. 2025 Oct 8;59(41):21988–2000. doi: 10.1021/acs.est.5c05066 (PMC12550815; doi:10.1021/acs.est.5c05066)
Supplement: Supplementary file 5 [file es5c05066_si_005.xlsx]

## Sheet: tree_mapping
Tree node ID	Tree node label	Range color	Range label
GCA_913061075.1_SRR3933254_bin.16_MetaBAT_v2.12.1_MAG_genomic	Cycloclasticus sp913061075	#f6a570	Cycloclasticaceae
GCA_002401365.1_ASM240136v1_genomic	Cycloclasticus sp002401365	#f6a570	Cycloclasticaceae
GCA_002733135.1_ASM273313v1_genomic	Cycloclasticus sp002733135	#f6a570	Cycloclasticaceae
GCA_002162695.1_ASM216269v1_genomic	Cycloclasticus sp002162695	#f6a570	Cycloclasticaceae
GCA_019090295.1_ASM1909029v1_genomic	Cycloclasticus sp019090295	#f6a570	Cycloclasticaceae
GCA_018066825.1_ASM1806682v1_genomic	Cycloclasticus sp018066825	#f6a570	Cycloclasticaceae
GCA_002292375.1_ASM229237v1_genomic	Cycloclasticus sp002292375	#f6a570	Cycloclasticaceae
GCA_002101205.1_ASM210120v1_genomic	Cycloclasticus sp002101205	#f6a570	Cycloclasticaceae
GCA_012959695.1_ASM1295969v1_genomic	Cycloclasticus sp012959695	#f6a570	Cycloclasticaceae
GCA_012960055.1_ASM1296005v1_genomic	Cycloclasticus sp012960055	#f6a570	Cycloclasticaceae
GCA_002101235.1_ASM210123v1_genomic	Cycloclasticus sp002101235	#f6a570	Cycloclasticaceae
GCA_002162705.1_ASM216270v1_genomic	Cycloclasticus sp002162705	#f6a570	Cycloclasticaceae
GCA_016764415.1_ASM1676441v1_genomic	Cycloclasticus sp016764415	#f6a570	Cycloclasticaceae
GCF_000384415.1_ASM38441v1_genomic	Cycloclasticus pugetii	#f6a570	Cycloclasticaceae
GCA_002700385.1_ASM270038v1_genomic	Cycloclasticus sp002700385	#f6a570	Cycloclasticaceae
GCA_913060865.1_SRR3933198_bin.5_MetaBAT_v2.12.1_MAG_genomic	Cycloclasticus sp001566825	#f6a570	Cycloclasticaceae
GCA_913057515.1_SRR3933174_bin.9_MetaBAT_v2.12.1_MAG_genomic	Cycloclasticus sp913057515	#f6a570	Cycloclasticaceae
GCA_002101225.1_ASM210122v1_genomic	Cycloclasticus sp002101225	#f6a570	Cycloclasticaceae
GCA_002352345.1_ASM235234v1_genomic	UBA2780 sp002352345	#41403e	UBA2780
GCA_003646305.1_ASM364630v1_genomic	UBA2780 sp003646305	#41403e	UBA2780
GCA_002352385.1_ASM235238v1_genomic	UBA2778 sp002352385	#41403e	UBA2778
GCA_022616595.1_ASM2261659v1_genomic	UBA1147 sp022616595	#41403e	UBA1147
GCA_024958995.1_ASM2495899v1_genomic	UBA1147 sp024958995	#41403e	UBA1147
GCA_002311315.1_ASM231131v1_genomic	UBA1147 sp002311315	#41403e	UBA1147
GCA_001566965.1_2044C_megahit_genomic	Methylohalobius sp001566965	#c78dbd	Methylothermaceae
GCF_000421465.1_ASM42146v1_genomic	Methylohalobius crimeensis	#c78dbd	Methylothermaceae
GCA_004299145.1_ASM429914v1_genomic	Methylogaea sp004299145	#927db6	Methylococcaceae
GCF_019669985.1_ASM1966998v1_genomic	Methylogaea oryzae	#927db6	Methylococcaceae
GCA_902812445.1_Methylococcosb16_genomic	CADDZF01 sp902812445	#927db6	Methylococcaceae
GCA_004168015.1_ASM416801v1_genomic	Methylotetracoccus sp004168015	#927db6	Methylococcaceae
GCF_006175985.1_ASM617598v1_genomic	Methylotetracoccus oryzae	#927db6	Methylococcaceae
GCF_012769535.1_ASM1276953v1_genomic	Methylococcus geothermalis	#927db6	Methylococcaceae
GCF_019285515.1_ASM1928551v1_genomic	Methylococcus sp019285515	#927db6	Methylococcaceae
GCF_016106025.1_ASM1610602v1_genomic	Methylococcus sp016106025	#927db6	Methylococcaceae
GCF_000424685.1_ASM42468v1_genomic	Methylococcus capsulatus	#927db6	Methylococcaceae
GCA_012026715.1_ASM1202671v1_genomic	VEPB01 sp012026715	#927db6	Methylococcaceae
GCF_000934725.1_ASM93472v1_genomic	Methyloterricola oryzae	#927db6	Methylococcaceae
GCF_009498235.1_ASM949823v1_genomic	Methylospira mobilis	#927db6	Methylococcaceae
GCF_016925495.1_ASM1692549v1_genomic	EFPC2 sp016925495	#927db6	Methylococcaceae
GCA_003242955.1_ASM324295v1_genomic	Methylumidiphilus alinenensis	#927db6	Methylococcaceae
GCA_903934875.1_freshwater_MAG_---_C-4_bin-130_genomic	Methylumidiphilus sp903934875	#927db6	Methylococcaceae
GCA_903857165.1_freshwater_MAG_---_LinL3_bin-0520_genomic	Methylumidiphilus sp903857165	#927db6	Methylococcaceae
GCA_903911305.1_freshwater_MAG_---_LJ_bin-0959_genomic	Methylumidiphilus sp903911305	#927db6	Methylococcaceae
GCA_903859815.1_freshwater_MAG_---_Day2-3_bin-150_genomic	Methylumidiphilus sp903859815	#927db6	Methylococcaceae
GCA_903930145.1_freshwater_MAG_---_Loclat_bin-06492_genomic	Methylumidiphilus sp903930145	#927db6	Methylococcaceae
GCF_000427385.1_ASM42738v1_genomic	Methylocaldum szegediense	#927db6	Methylococcaceae
GCA_020723665.1_ASM2072366v1_genomic	Methylocaldum sp020723665	#927db6	Methylococcaceae
GCF_003584645.1_ASM358464v1_genomic	Methylocaldum marinum	#927db6	Methylococcaceae
GCF_002005105.1_14B_genomic	Methylocaldum sp002005105	#927db6	Methylococcaceae
GCA_903910005.1_freshwater_MAG_---_LaPlata-a_bin-1612_genomic	CAIVXW01 sp903910005	#927db6	Methylococcaceae
GCA_902810705.1_methylococcusb7_genomic	CADDYU01 sp902810705	#927db6	Methylococcaceae
GCF_019670005.1_ASM1967000v1_genomic	Methylomagnum ishizawai	#927db6	Methylococcaceae
GCF_900155475.1_IMG-taxon_2593339134_annotated_assembly_genomic	Methylomagnum ishizawai_A	#927db6	Methylococcaceae
GCA_005792805.1_ASM579280v1_genomic	UBA6136 sp005792805	#927db6	Methylococcaceae
GCA_002423305.1_ASM242330v1_genomic	UBA6136 sp002423305	#927db6	Methylococcaceae
GCA_007280285.1_ASM728028v1_genomic	UBA6136 sp007280285	#927db6	Methylococcaceae
GCA_903835265.1_freshwater_MAG_---_Umea_bin-00440_genomic	UBA6136 sp903835265	#927db6	Methylococcaceae
GCA_009922685.1_ASM992268v1_genomic	UBA6136 sp009922685	#927db6	Methylococcaceae
GCA_012965425.1_ASM1296542v1_genomic	OPU3-GD-OMZ sp012965425	#5da0d7	Methylomonadaceae
GCA_001901525.1_010_bin_OPU3_Golfo_Dulce_genomic	OPU3-GD-OMZ sp001901525	#5da0d7	Methylomonadaceae
GCA_012959905.1_ASM1295990v1_genomic	OPU3-GD-OMZ sp012959905	#5da0d7	Methylomonadaceae
GCA_913019935.1_SRR5469033_bin.64_MetaBAT_v2.12.1_MAG_genomic	OPU3-GD-OMZ sp913019935	#5da0d7	Methylomonadaceae
GCA_024511045.1_ASM2451104v1_genomic	JANEMG01 sp024511045	#5da0d7	Methylomonadaceae
GCA_024276805.1_ASM2427680v1_genomic	JANEMG01 sp024276805	#5da0d7	Methylomonadaceae
GCA_020048335.1_ASM2004833v1_genomic	CAIQWF01 sp020048335	#5da0d7	Methylomonadaceae
GCA_903875455.1_freshwater_MAG_---_LaPlata_bin-4072_genomic	CAIQWF01 sp903875455	#5da0d7	Methylomonadaceae
GCA_013138855.1_ASM1313885v1_genomic	WTBX01 sp013138855	#5da0d7	Methylomonadaceae
GCA_023144875.1_ASM2314487v1_genomic	WTBX01 sp023144875	#5da0d7	Methylomonadaceae
GCA_023146575.1_ASM2314657v1_genomic	WTBX01 sp023146575	#5da0d7	Methylomonadaceae
GCA_003666385.1_ASM366638v1_genomic	QPIN01 sp003666385	#5da0d7	Methylomonadaceae
GCA_003666325.1_ASM366632v1_genomic	QPIN01 sp003666325	#5da0d7	Methylomonadaceae
GCA_021647585.1_ASM2164758v1_genomic	QPIN01 sp021647585	#5da0d7	Methylomonadaceae
GCA_021647145.1_ASM2164714v1_genomic	QPIN01 sp021647145	#5da0d7	Methylomonadaceae
GCA_023145835.1_ASM2314583v1_genomic	QPIN01 sp023145835	#5da0d7	Methylomonadaceae
GCA_023134955.1_ASM2313495v1_genomic	QPIN01 sp023134955	#5da0d7	Methylomonadaceae
GCA_013139755.1_ASM1313975v1_genomic	QPIN01 sp013139755	#5da0d7	Methylomonadaceae
GCA_024277935.1_ASM2427793v1_genomic	QPIN01 sp024277935	#5da0d7	Methylomonadaceae
GCA_913009265.1_SRR5469033_bin.11_MetaBAT_v2.12.1_MAG_genomic	QPIN01 sp913009265	#5da0d7	Methylomonadaceae
GCF_000733935.1_ASM73393v1_genomic	Methylomarinum vadi	#5da0d7	Methylomonadaceae
GCA_006844705.1_ASM684470v1_genomic	Methylomarinum sp006844705	#5da0d7	Methylomonadaceae
GCA_006844585.1_ASM684458v1_genomic	Methylomarinum sp006844585	#5da0d7	Methylomonadaceae
GCA_913056195.1_SRR4023290_bin.21_MetaBAT_v2.12.1_MAG_genomic	Methylomarinum sp913056195	#5da0d7	Methylomonadaceae
GCF_016097405.1_ASM1609740v1_genomic	Methylomarinum sp016097405	#5da0d7	Methylomonadaceae
GCA_903902945.1_freshwater_MAG_---_LaPlata_bin-0531_genomic	Methylomonas sp903902945	#5da0d7	Methylomonadaceae
GCA_009925045.1_ASM992504v1_genomic	Methylomonas sp009925045	#5da0d7	Methylomonadaceae
GCA_945877625.1_GH-07nov19-321_genomic	Methylomonas koyamae_C	#5da0d7	Methylomonadaceae
GCA_903918375.1_freshwater_MAG_---_MJ-2014-D3_bin-499_genomic	Methylomonas sp903918375	#5da0d7	Methylomonadaceae
GCA_903931355.1_freshwater_MAG_---_E14_bin-0077_genomic	Methylomonas sp903931355	#5da0d7	Methylomonadaceae
GCA_903928965.1_freshwater_MAG_---_I3b_bin-080_genomic	Methylomonas sp903928965	#5da0d7	Methylomonadaceae
GCF_018734325.1_ASM1873432v1_genomic	Methylomonas paludis	#5da0d7	Methylomonadaceae
GCA_002929135.1_ASM292913v1_genomic	Methylomonas sp002929135	#5da0d7	Methylomonadaceae
GCF_024360925.1_ASM2436092v1_genomic	GCF_024360925.1	#5da0d7	Methylomonadaceae
GCF_008632455.1_ASM863245v1_genomic	Methylomonas rhizoryzae	#5da0d7	Methylomonadaceae
GCF_001644025.1_ASM164402v1_genomic	Methylomonas koyamae_A	#5da0d7	Methylomonadaceae
GCF_019669905.1_ASM1966990v1_genomic	Methylomonas koyamae	#5da0d7	Methylomonadaceae
GCF_024505045.1_ASM2450504v1_genomic	Methylomonas sp024505045	#5da0d7	Methylomonadaceae
GCF_006483455.1_ASM648345v1_genomic	Methylomonas koyamae_B	#5da0d7	Methylomonadaceae
GCF_015711015.1_ASM1571101v1_genomic	Methylomonas sp015711015	#5da0d7	Methylomonadaceae
GCA_002928965.1_ASM292896v1_genomic	Methylomonas sp002928965	#5da0d7	Methylomonadaceae
GCF_001644015.1_ASM164401v1_genomic	Methylomonas lenta	#5da0d7	Methylomonadaceae
das_tool.concoct_130_sub	das_tool.concoct_130_sub	#1b74c5	This Work
GCF_024505185.1_ASM2450518v1_genomic	Methylomonas sp024505185	#5da0d7	Methylomonadaceae
GCF_024505165.1_ASM2450516v1_genomic	Methylomonas sp018335995	#5da0d7	Methylomonadaceae
GCF_000214665.1_ASM21466v1_genomic	Methylomonas methanica_B	#5da0d7	Methylomonadaceae
GCA_023228165.1_ASM2322816v1_genomic	GCA_023228165.1	#5da0d7	Methylomonadaceae
GCA_903858105.1_freshwater_MAG_---_ErkenSummer_bin-2176_genomic	Methylomonas sp903858105	#5da0d7	Methylomonadaceae
GCF_014850955.1_ASM1485095v1_genomic	Methylomonas albis	#5da0d7	Methylomonadaceae
GCA_014850975.1_ASM1485097v1_genomic	GCA_014850975.1	#5da0d7	Methylomonadaceae
GCF_016865255.1_ASM1686525v1_genomic	Methylomonas sp000702925	#5da0d7	Methylomonadaceae
GCA_001644045.1_ASM164404v1_genomic	GCA_001644045.1	#5da0d7	Methylomonadaceae
GCF_000515215.1_ASM51521v1_genomic	Methylomonas sp000515215	#5da0d7	Methylomonadaceae
GCA_002083615.1_ASM208361v1_genomic	Methylomonas sp002083615	#5da0d7	Methylomonadaceae
GCF_024505055.1_ASM2450505v1_genomic	Methylomonas sp024505055	#5da0d7	Methylomonadaceae
GCF_001644035.1_ASM164403v1_genomic	Methylomonas methanica_A	#5da0d7	Methylomonadaceae
GCF_009828925.2_ASM982892v2_genomic	GCF_009828925.2	#5da0d7	Methylomonadaceae
GCA_018333785.1_ASM1833378v1_genomic	Methylicorpusculum sp018333785	#5da0d7	Methylomonadaceae
GCA_002843155.1_ASM284315v1_genomic	PGZD01 sp002843155	#5da0d7	Methylomonadaceae
GCA_007135635.1_ASM713563v1_genomic	Methylotuvimicrobium sp007135635	#5da0d7	Methylomonadaceae
GCF_003932755.1_ASM393275v1_genomic	GCF_003932755.1	#5da0d7	Methylomonadaceae
GCF_000341735.1_ASM34173v1_genomic	Methylotuvimicrobium buryatense	#5da0d7	Methylomonadaceae
GCF_000968535.2_ASM96853v1_genomic	GCF_000968535.2	#5da0d7	Methylomonadaceae
GCA_018830325.1_ASM1883032v1_genomic	Methylotuvimicrobium sp018830325	#5da0d7	Methylomonadaceae
GCA_021736705.1_ASM2173670v1_genomic	Methyloprofundus sp021736705	#5da0d7	Methylomonadaceae
GCF_900128525.1_BPUTEOMOX_genomic	Methyloprofundus sp900128525	#5da0d7	Methylomonadaceae
GCA_014859465.1_ASM1485946v1_genomic	Methyloprofundus sp014859465	#5da0d7	Methylomonadaceae
GCA_913009515.1_SRR5469033_bin.84_MetaBAT_v2.12.1_MAG_genomic	Methyloprofundus sp913009515	#5da0d7	Methylomonadaceae
GCA_020996635.1_ASM2099663v1_genomic	Methyloprofundus sp020996635	#5da0d7	Methylomonadaceae
GCA_016592635.1_ASM1659263v1_genomic	Methyloprofundus sp016592635	#5da0d7	Methylomonadaceae
GCA_013138555.1_ASM1313855v1_genomic	Methyloprofundus sp013138555	#5da0d7	Methylomonadaceae
GCA_013138595.1_ASM1313859v1_genomic	Methyloprofundus sp013138595	#5da0d7	Methylomonadaceae
GCF_002189065.1_ASM218906v1_genomic	Methyloprofundus sp002189065	#5da0d7	Methylomonadaceae
GCA_012960135.1_ASM1296013v1_genomic	Methyloprofundus sp012960135	#5da0d7	Methylomonadaceae
GCF_019721995.1_ASM1972199v1_genomic	Methyloprofundus sp019721995	#5da0d7	Methylomonadaceae
GCF_002072955.1_ASM207295v1_genomic	Methyloprofundus sedimenti	#5da0d7	Methylomonadaceae
GCA_005779525.1_ASM577952v1_genomic	SXIZ01 sp005779525	#5da0d7	Methylomonadaceae
GCA_013141155.1_ASM1314115v1_genomic	SXIZ01 sp013141155	#5da0d7	Methylomonadaceae
GCA_002928495.1_ASM292849v1_genomic	WM-3-3 sp002928495	#5da0d7	Methylomonadaceae
GCF_000383855.1_ASM38385v1_genomic	Methylobacter marinus	#5da0d7	Methylomonadaceae
GCF_000427625.1_ASM42762v1_genomic	Methylobacter luteus	#5da0d7	Methylomonadaceae
GCF_015476545.1_ASM1547654v1_genomic	Methylobacter sp015476545	#5da0d7	Methylomonadaceae
GCF_902806695.1_methb_genomic	Methylobacter_B favarea	#5da0d7	Methylomonadaceae
GCA_013141375.1_ASM1314137v1_genomic	JABFRC01 sp013141375	#5da0d7	Methylomonadaceae
GCA_023229605.1_ASM2322960v1_genomic	Methylobacter_A sp023229605	#5da0d7	Methylomonadaceae
GCF_002934365.1_ASM293436v1_genomic	Methylobacter_A tundripaludum_A	#5da0d7	Methylomonadaceae
GCA_004322395.1_ASM432239v1_genomic	GCA_004322395.1	#5da0d7	Methylomonadaceae
GCA_004299305.1_ASM429930v1_genomic	Methylobacter_A sp004299305	#5da0d7	Methylomonadaceae
das_tool.concoct_18_sub	das_tool.concoct_18_sub	#1b74c5	This Work
GCF_003994235.2_ASM399423v2_genomic	GCF_003994235.2	#5da0d7	Methylomonadaceae
GCA_023227905.1_ASM2322790v1_genomic	GCA_023227905.1	#5da0d7	Methylomonadaceae
GCF_000190755.2_ASM19075v3_genomic	GCF_000190755.2	#5da0d7	Methylomonadaceae
GCA_903831545.1_freshwater_MAG_---_KTt_bin-1808_genomic	Methylobacter_A sp903831545	#5da0d7	Methylomonadaceae
GCA_903832775.1_freshwater_MAG_---_Day6-2_bin-251_genomic	Methylobacter_A sp903832775	#5da0d7	Methylomonadaceae
GCA_024636505.1_ASM2463650v1_genomic	Methylobacter_A sp024636505	#5da0d7	Methylomonadaceae
GCA_016784875.1_ASM1678487v1_genomic	Methylobacter_A sp016784875	#5da0d7	Methylomonadaceae
GCA_024636875.1_ASM2463687v1_genomic	JAGXGJ01 sp024636875	#5da0d7	Methylomonadaceae
GCA_005772825.1_ASM577282v1_genomic	SXIP01 sp005772825	#5da0d7	Methylomonadaceae
GCA_002862125.1_ASM286212v1_genomic	Methylobacter_C sp002862125	#5da0d7	Methylomonadaceae
GCA_002256705.1_ASM225670v1_genomic	Methylobacter_C sp002256705	#5da0d7	Methylomonadaceae
GCA_002256465.1_ASM225646v1_genomic	Methylobacter_C sp002256465	#5da0d7	Methylomonadaceae
GCA_003158415.1_20120600_E3D_genomic	Methylobacter_C sp003158415	#5da0d7	Methylomonadaceae
GCA_003584875.1_ASM358487v1_genomic	Methylobacter_C sp003584875	#5da0d7	Methylomonadaceae
GCA_903934035.1_freshwater_MAG_---_A-1_bin-241_genomic	Methylobacter_C sp903934035	#5da0d7	Methylomonadaceae
GCA_903905335.1_freshwater_MAG_---_Umea3p3_bin-0461_genomic	Methylobacter_C sp903905335	#5da0d7	Methylomonadaceae
GCA_003584895.1_ASM358489v1_genomic	Methylobacter_C sp003584895	#5da0d7	Methylomonadaceae
GCA_903910205.1_freshwater_MAG_---_MJ110516B_bin-0860_genomic	Methylobacter_C sp903910205	#5da0d7	Methylomonadaceae
GCA_945902915.1_TH-08apr19-159_genomic	Methylobacter_C sp945902915	#5da0d7	Methylomonadaceae
GCA_945903675.1_TrH-03may19-164_genomic	Methylobacter_C sp945903675	#5da0d7	Methylomonadaceae
GCA_013140465.1_ASM1314046v1_genomic	Methylobacter_C sp013140465	#5da0d7	Methylomonadaceae
GCA_903908165.1_freshwater_MAG_---_Erken-D9_bin-0517_genomic	Methylobacter_C sp903908165	#5da0d7	Methylomonadaceae
GCA_903939355.1_freshwater_MAG_---_Loc090907-8m_bin-840_genomic	Methylobacter_C sp903939355	#5da0d7	Methylomonadaceae
das_tool.SemiBin_254	das_tool.SemiBin_254	#1b74c5	This Work
GCF_022788635.1_ASM2278863v1_genomic	Methylobacter_C sp022788635	#5da0d7	Methylomonadaceae
GCA_903903365.1_freshwater_MAG_---_Ja1-D4_bin-692_genomic	Methylobacter_C sp903903365	#5da0d7	Methylomonadaceae
GCA_903873045.1_freshwater_MAG_---_LinL3_bin-0689_genomic	Methylobacter_C sp903873045	#5da0d7	Methylomonadaceae
GCA_903839795.1_freshwater_MAG_---_YR_bin-0336_genomic	Methylobacter_C sp903839795	#5da0d7	Methylomonadaceae
GCA_903917345.1_freshwater_MAG_---_MJ130820B_bin-0950_genomic	Methylobacter_C sp903917345	#5da0d7	Methylomonadaceae
GCA_903918335.1_freshwater_MAG_---_MJ-2014-D3_bin-376_genomic	Methylobacter_C sp903918335	#5da0d7	Methylomonadaceae
GCA_903873165.1_freshwater_MAG_---_Ki1-1-6m_bin-0573_genomic	Methylobacter_C sp903873165	#5da0d7	Methylomonadaceae
GCA_903938485.1_freshwater_MAG_---_A-3_bin-273_genomic	Methylobacter_C sp903938485	#5da0d7	Methylomonadaceae
GCA_903903765.1_freshwater_MAG_---_Ja_bin-5648_genomic	Methylobacter_C sp903903765	#5da0d7	Methylomonadaceae
GCA_903863905.1_freshwater_MAG_---_MJ110712A_bin-036_genomic	Methylobacter_C sp903863905	#5da0d7	Methylomonadaceae
GCA_903859415.1_freshwater_MAG_---_Ki2-D4_bin-0825_genomic	Methylobacter_C sp903859415	#5da0d7	Methylomonadaceae
GCA_903866825.1_freshwater_MAG_---_C5coas_bin-1418_genomic	Methylobacter_C sp903866825	#5da0d7	Methylomonadaceae
GCA_003584865.1_ASM358486v1_genomic	Methylobacter_C sp003584865	#5da0d7	Methylomonadaceae
GCA_903839855.1_freshwater_MAG_---_VK_bin-0278_genomic	Methylobacter_C sp903839855	#5da0d7	Methylomonadaceae
GCA_013140705.1_ASM1314070v1_genomic	JABFSH01 sp013140705	#5da0d7	Methylomonadaceae
GCF_000372865.1_ASM37286v1_genomic	Methylosarcina fibrata	#5da0d7	Methylomonadaceae
GCF_000527095.1_ASM52709v1_genomic	Methylomicrobium lacus	#5da0d7	Methylomonadaceae
GCF_016745425.1_ASM1674542v1_genomic	Methylomicrobium sp016745425	#5da0d7	Methylomonadaceae
GCF_000733855.1_ASM73385v1_genomic	Methylomicrobium agile	#5da0d7	Methylomonadaceae
GCA_005239965.1_ASM523996v1_genomic	Crenothrix sp005239965	#5da0d7	Methylomonadaceae
GCF_900163755.1_ASM90016375v1_genomic	Crenothrix polyspora	#5da0d7	Methylomonadaceae
GCF_900163745.1_ASM90016374v1_genomic	Crenothrix polyspora_B	#5da0d7	Methylomonadaceae
GCF_000496735.2_MKO1_genomic	GCF_000496735.2	#5da0d7	Methylomonadaceae
GCA_016874115.1_JGI_2017-08-21_genomic	Methyloglobulus sp016874115	#5da0d7	Methylomonadaceae
GCA_016715325.1_ASM1671532v1_genomic	Methyloglobulus sp016715325	#5da0d7	Methylomonadaceae
GCA_002483425.1_ASM248342v1_genomic	Methyloglobulus sp002483425	#5da0d7	Methylomonadaceae
GCA_013141505.1_ASM1314150v1_genomic	Methyloglobulus sp013141505	#5da0d7	Methylomonadaceae
GCA_013140405.1_ASM1314040v1_genomic	Methyloglobulus sp013140405	#5da0d7	Methylomonadaceae
GCA_003155565.1_20120700_E2X_genomic	Methyloglobulus sp003155565	#5da0d7	Methylomonadaceae
GCA_009695535.1_ASM969553v1_genomic	Methyloglobulus sp009695535	#5da0d7	Methylomonadaceae
GCA_945861705.1_MaH-09apr19-11_genomic	Methyloglobulus sp945861705	#5da0d7	Methylomonadaceae
GCA_004299465.1_ASM429946v1_genomic	Methylovulum sp004299465	#5da0d7	Methylomonadaceae
GCF_000963695.1_Methcu1.0_genomic	Methylovulum oryzae	#5da0d7	Methylomonadaceae
GCA_903945375.1_freshwater_MAG_---_Loc080925-6m_bin-0234_genomic	Methylovulum sp903945375	#5da0d7	Methylomonadaceae
das_tool.SemiBin_184	das_tool.SemiBin_184	#1b74c5	This Work
GCA_903944165.1_freshwater_MAG_---_Loc080925-5-5m_bin-0663_genomic	Methylovulum sp903944165	#5da0d7	Methylomonadaceae
GCA_002422395.1_ASM242239v1_genomic	Methylovulum sp002422395	#5da0d7	Methylomonadaceae
GCF_000384075.1_ASM38407v1_genomic	Methylovulum miyakonense	#5da0d7	Methylomonadaceae
GCF_002923755.1_ASM292375v1_genomic	Methylovulum psychrotolerans	#5da0d7	Methylomonadaceae
GCA_016919605.1_ASM1691960v1_genomic	Methylovulum sp016919605	#5da0d7	Methylomonadaceae
GCA_903945605.1_freshwater_MAG_---_I-3_bin-210_genomic	Methylovulum sp903945605	#5da0d7	Methylomonadaceae
GCA_903927955.1_freshwater_MAG_---_Kiruna_bin-11170_genomic	Methylovulum sp903927955	#5da0d7	Methylomonadaceae
GCA_903928685.1_freshwater_MAG_---_KTt_bin-0593_genomic	Methylovulum sp903928685	#5da0d7	Methylomonadaceae
GCA_002299495.1_ASM229949v1_genomic	Methylovulum sp002299495	#5da0d7	Methylomonadaceae
GCA_002299425.1_ASM229942v1_genomic	Methylovulum sp002299425	#5da0d7	Methylomonadaceae
GCA_002380945.1_ASM238094v1_genomic	UBA4132 sp002380945	#5da0d7	Methylomonadaceae
GCA_002256685.1_ASM225668v1_genomic	UBA4132 sp002256685	#5da0d7	Methylomonadaceae
GCA_903902705.1_freshwater_MAG_---_Kiruna_bin-09260_genomic	UBA4132 sp903902705	#5da0d7	Methylomonadaceae
GCA_009692395.1_ASM969239v1_genomic	UBA4132 sp009692395	#5da0d7	Methylomonadaceae
GCA_002134785.1_ASM213478v1_genomic	UBA4132 sp002134785	#5da0d7	Methylomonadaceae
GCA_003542275.1_ASM354227v1_genomic	UBA10906 sp003542275	#5da0d7	Methylomonadaceae
GCA_900299045.1_Unknown_Methylococcaceae_AM_0244_genomic	UBA10906 sp900299045	#5da0d7	Methylomonadaceae
GCA_903953455.1_freshwater_MAG_---_Loc080925-5m_bin-0372_genomic	UBA10906 sp903953455	#5da0d7	Methylomonadaceae
GCA_903848905.1_freshwater_MAG_---_Ki3-D2_bin-0182_genomic	UBA10906 sp903848905	#5da0d7	Methylomonadaceae
GCA_903834465.1_freshwater_MAG_---_MJ-time_bin-5735_genomic	UBA10906 sp903834465	#5da0d7	Methylomonadaceae
GCA_903877065.1_freshwater_MAG_---_KT_bin-2439_genomic	UBA10906 sp903877065	#5da0d7	Methylomonadaceae
GCA_903889445.1_freshwater_MAG_---_LJ-5-9m_bin-0986_genomic	UBA10906 sp903889445	#5da0d7	Methylomonadaceae
GCA_903870545.1_freshwater_MAG_---_Ja1-D5_bin-340_genomic	UBA10906 sp903870545	#5da0d7	Methylomonadaceae
GCA_014191975.1_ASM1419197v1_genomic	UBA10906 sp014191975	#5da0d7	Methylomonadaceae
GCA_903904275.1_freshwater_MAG_---_I2_bin-169_genomic	UBA10906 sp903904275	#5da0d7	Methylomonadaceae
GCA_903876445.1_freshwater_MAG_---_LJ-3-4m_bin-0427_genomic	UBA10906 sp903876445	#5da0d7	Methylomonadaceae
GCA_903848935.1_freshwater_MAG_---_MJ120702A_bin-449_genomic	UBA10906 sp903848935	#5da0d7	Methylomonadaceae
GCA_903867225.1_freshwater_MAG_---_MJ111018B_bin-0537_genomic	UBA10906 sp903867225	#5da0d7	Methylomonadaceae
GCA_903847275.1_freshwater_MAG_---_Kiruna_bin-05821_genomic	UBA10906 sp903847275	#5da0d7	Methylomonadaceae

## Sheet: conserved_genes
Pfam_id
PF00164
PF00177
PF00181
PF00189
PF00203
PF00237
PF00238
PF00252
PF00276
PF00281
PF00297
PF00298
PF00312
PF00318
PF00333
PF00366
PF00380
PF00410
PF00411
PF00466
PF00562
PF00572
PF00573
PF00623
PF00673
PF00687
PF00831
PF00861
PF01192
PF01509
PF02978
PF03719
PF03946
PF03947
PF04560
PF04561
PF04563
PF04565
PF04997
PF05000
PF11987
TIGR00344
TIGR00422
